# Supplementary material for: Crystal structure of (−)-(5R,7R,8S,9R,10S)-8-methyl-7-[(5R)-3-methyl-2-oxooxolan-3-en-5-yl]-1-aza-6-oxatri­cyclo­[8.3.0.05,9]tridecan-13-one monohydrate
Source: Acta Crystallogr E Crystallogr Commun. 2018 Mar 27;74(Pt 4):555–8. doi: 10.1107/S2056989018004425 (PMC5946988; doi:10.1107/S2056989018004425)
Supplement: Supplementary file 1 [file e-74-00555-sup1.cif]

##############################################################################
#                                                                            #
# This CIF contains the data in a paper accepted for publication in          #
# Acta Crystallographica Section E. It conforms to the requirements of       #
# Notes for Authors for Acta Crystallographica Section E, and has been       #
# peer reviewed under the auspices of the IUCr Commission on Journals.       #
#                                                                            #
# Full details of the Crystallographic Information File format               #
# are given in the paper "The Crystallographic Information File (CIF):       #
# a New Standard Archive File for Crystallography" by S. R. Hall, F. H.      #
# Allen and I. D. Brown [Acta Cryst. (1991), A47, 655-685].                  #
#                                                                            #
# The current version of the core CIF dictionary is obtainable from          #
# ftp://ftp.iucr.org/pub/cif_core.dic.                                       #
#                                                                            #
# Software is freely available for graphical display of the structure(s)     #
# in this CIF. For information consult the CIF software page                 #
# http://www.iucr.org/resources/cif/software.                                #
#                                                                            #
# This file may be used for bona fide research purposes within the           #
# scientific community so long as proper attribution is given to the journal # 
# article from which it was obtained.                                        #
#                                                                            #
##############################################################################
data_global
_audit_creation_method     'APEX3 v2016.1-0'
_journal_data_validation_number     ?
_journal_date_recd_electronic     2018-03-12
_journal_date_accepted     2018-03-16
_journal_name_full     'Acta Crystallographica, Section E'
_journal_year     2018
_journal_volume     74
_journal_issue      4
_journal_page_first     555
_journal_page_last     558
_journal_paper_category     GO
_journal_paper_doi     10.1107/S2056989018004425
_journal_coeditor_code     IS5494
_publ_contact_author_name     'Oishi, Takeshi'
_publ_contact_author_address
;
School of Medicine,
Keio University,
Hiyoshi 4-1-1, Kohoku-ku,
Yokohama 223-8521,
Japan
;
_publ_contact_author_email     oec@keio.jp
_publ_contact_author_fax     '(81) 45 566 1311'
_publ_contact_author_phone     '(81) 45 566 1311'
_publ_section_title
;\
Crystal structure of
(-)-(5<i>R</i>,7<i>R</i>,8<i>S</i>,9<i>R</i>,10<i>S</i>)-8-methyl-\
7-[(5<i>R</i>)-3-\
methyl-2-oxooxolan-3-en-5-yl]-1-aza-6-oxatricyclo[8.3.0.0^5,9^]\
tridecan-13-one monohydrate
;
loop_
    _publ_author_name
    _publ_author_address
    'Oishi, Takeshi'
;
School of Medicine,
Keio University,
Hiyoshi 4-1-1, Kohoku-ku, Yokohama 223-8521,
Japan
;
    'Yoritate, Makoto'
;
Department of Applied Chemistry, Faculty of Science and Technology,
Keio University,
Hiyoshi 3-14-1, Kohoku-ku, Yokohama 223-8522,
Japan
;
    'Sato, Takaaki'
;
Department of Applied Chemistry, Faculty of Science and Technology,
Keio University,
Hiyoshi 3-14-1, Kohoku-ku, Yokohama 223-8522,
Japan
;
    'Chida, Noritaka'
;
Department of Applied Chemistry, Faculty of Science and Technology,
Keio University,
Hiyoshi 3-14-1, Kohoku-ku, Yokohama 223-8522,
Japan
;
_publ_section_synopsis
;
The title compound is an epimer of natural tetracyclic isosaxorumamide. The
dihydrofuranone, oxolane, azepane and pyrrolidine rings adopt planar, twist,
twist-chair and envelope forms, respectively. In the crystal, O---H...O hydrogen
bonds connect the water and main molecules into a tape structure, which is
further expanded into a three-dimensional network by C---H...O interactions.
;
data_I
_database_code_depnum_ccdc_archive 'CCDC 1830268'
_chemical_name_systematic
;\
(-)-(5<i>R</i>,7<i>R</i>,8<i>S</i>,9<i>R</i>,10<i>S</i>)-8-Methyl-\
7-[(5<i>R</i>)-3-\
methyl-2-oxooxolan-3-en-5-yl]-1-aza-6-oxatricyclo[8.3.0.0^5,9^]\
tridecan-13-one monohydrate
;
_chemical_name_common     ?
_chemical_formula_moiety     'C17 H23 N O4, H2 O'
_chemical_formula_sum     'C17 H25 N O5'
_chemical_formula_iupac     'C17 H23 N O4, H2 O'
_chemical_formula_weight     323.38
_chemical_melting_point_gt     466
_chemical_melting_point_lt     467
_space_group_crystal_system     orthorhombic
_space_group_name_H-M_alt     'P 21 21 21'
_space_group_name_Hall     'P 2ac 2ab'
loop_
    _space_group_symop_operation_xyz
    'x, y, z'
    '-x+1/2, -y, z+1/2'
    '-x, y+1/2, -z+1/2'
    'x+1/2, -y+1/2, -z'
_cell_length_a     6.6180(3)
_cell_length_b     7.1197(3)
_cell_length_c     34.7351(15)
_cell_angle_alpha     90
_cell_angle_beta     90
_cell_angle_gamma     90
_cell_volume     1636.65(12)
_cell_formula_units_Z     4
_cell_measurement_reflns_used     9946
_cell_measurement_theta_min     2.3454
_cell_measurement_theta_max     25.0867
_cell_measurement_temperature     90
_exptl_crystal_description     prism
_exptl_crystal_colour     'pale yellow'
_exptl_crystal_size_max     0.230
_exptl_crystal_size_mid     0.200
_exptl_crystal_size_min     0.180
_exptl_crystal_density_diffrn     1.312
_exptl_crystal_density_meas     ?
_exptl_crystal_density_method     'not measured'
_exptl_crystal_F_000     696
_exptl_absorpt_coefficient_mu     0.096
_exptl_absorpt_correction_type     multi-scan
_exptl_absorpt_process_details
;
(<i>SADABS</i>; Bruker, 2016)
;
_exptl_absorpt_correction_T_min     0.98
_exptl_absorpt_correction_T_max     0.98
_exptl_special_details
;
IR (film):
2925, 2855, 1756, 1667, 1455, 1261, 1083, 802 cm^-1^;
^1^H NMR (500 MHz, CDCl~3~): <i>\d</i> (p.p.m.)
6.97 (dq, <i>J</i> = 1.7, 1.4 Hz, 1H; H20),
4.89--4.86 (m, 1H; H16),
4.22 (dd, <i>J</i> = 8.3, 0.9 Hz, 1H; H7),
4.07--4.01 (m, 1H; H2B),
3.92 (ddd, <i>J</i> = 10.9, 6.9, 6.3 Hz, 1H; H10),
3.73 (ddd, <i>J</i> = 10.2, 9.7, 2.9 Hz, 1H; H5),
2.72--2.65 (m, 1H; H2A),
2.59--2.51 (m, 1H; H8),
2.47 (ddd, <i>J</i> = 12.0, 9.7, 6.9 Hz, 1H; H9),
2.42--2.31 (m, 2H; H12AB),
2.00--1.92 (m, 2H; H4A & H11A),
1.95 (dd, <i>J</i> = 1.7, 1.4 Hz, 3H; H22ABC),
1.74--1.59 (m, 2H; H3B & H11B),
1.45--1.28 (m, 2H; H3A & H4B),
1.24 (d, <i>J</i> = 6.6 Hz, 3H; H15ABC)
^13^C NMR (125 MHz, CDCl~3~): <i>\d</i> (p.p.m.)
174.7 (C; C18), 174.1 (C; C13), 146.7 (CH; C19), 131.1 (C; C20),
80.6, 80.3, 80.0 (CH x3; C16, C7 & C5), 56.3 (CH; C10), 51.3 (CH; C9),
40.5 (CH~2~; C2), 38.5 (CH; C8), 35.1 (CH~2~; C12), 31.0 (CH~2~; C11),
25.9 (CH~2~; C4), 22.1 (CH~2~; C3), 13.1 (CH~3~; C22), 10.9 (CH~3~; C15)
;
_diffrn_ambient_temperature     90
_diffrn_radiation_type     MoK\a
_diffrn_radiation_wavelength     0.71073
_diffrn_radiation_monochromator     'multilayered confocal mirror'
_diffrn_measurement_device_type     'Bruker D8 Venture'
_diffrn_measurement_method     '\f and \w scans'
_diffrn_detector_area_resol_mean     7.4074
_diffrn_reflns_number     29644
_diffrn_reflns_av_R_equivalents     0.0468
_diffrn_reflns_av_sigmaI/netI     ?
_diffrn_reflns_theta_min     2.35
_diffrn_reflns_theta_max     25.02
_diffrn_reflns_theta_full     25.02
_diffrn_measured_fraction_theta_max     0.997
_diffrn_measured_fraction_theta_full     0.997
_diffrn_reflns_limit_h_min     -7
_diffrn_reflns_limit_h_max     7
_diffrn_reflns_limit_k_min     -8
_diffrn_reflns_limit_k_max     8
_diffrn_reflns_limit_l_min     -41
_diffrn_reflns_limit_l_max     41
_diffrn_standards_number     0
_diffrn_standards_interval_count     ?
_diffrn_standards_decay_%     ?
_refine_special_details
;
  Refinement of <i>F</i>^2^ against ALL reflections.
  The weighted <i>R</i>-factor <i>wR</i> and  goodness of fit <i>S</i> are
based on <i>F</i>^2^, conventional <i>R</i>-factors <i>R</i> are based on
<i>F</i>, with <i>F</i> set to zero for negative <i>F</i>^2^.
  The threshold expression of <i>F</i>^2^ > 2<i>\s</i>(<i>F</i>^2^) is used
only for calculating <i>R</i>-factors(gt) <i>etc.</i> and is not relevant
to the choice of reflections for refinement.
  <i>R</i>-factors based on <i>F</i>^2^ are statistically about twice as
large as those based on <i>F</i>, and <i>R</i>-factors based on ALL data
will be even larger.
;
_reflns_number_total     2879
_reflns_number_gt     2759
_reflns_threshold_expression     'I > 2\s(I)'
_refine_ls_structure_factor_coef     Fsqd
_refine_ls_matrix_type     full
_refine_ls_R_factor_all     0.0355
_refine_ls_R_factor_gt     0.0332
_refine_ls_wR_factor_gt     0.0678
_refine_ls_wR_factor_ref     0.0694
_refine_ls_goodness_of_fit_ref     1.000
_refine_ls_restrained_S_all     1.000
_refine_ls_number_reflns     2879
_refine_ls_number_parameters     216
_refine_ls_number_restraints     3
_refine_ls_number_constraints     ?
_refine_ls_hydrogen_treatment     mixed
_refine_ls_weighting_scheme     calc
_refine_ls_weighting_details
                           'w=1/[\s^2^(Fo^2^)+1.3850P] where P=(Fo^2^+2Fc^2^)/3'
_atom_sites_solution_hydrogens     mixed
_atom_sites_solution_primary     direct
_atom_sites_solution_secondary     difmap
_refine_ls_shift/su_max     0.000
_refine_ls_shift/su_mean     0.000
_refine_diff_density_max     0.211
_refine_diff_density_min     -0.192
_refine_ls_extinction_method     none
_refine_ls_extinction_coef     ?
loop_
    _atom_type_symbol
    _atom_type_description
    _atom_type_scat_dispersion_real
    _atom_type_scat_dispersion_imag
    _atom_type_scat_source
    C C 0.0033 0.0016 'International Tables Vol C Tables 4.2.6.8 and 6.1.1.4'
    H H 0.0000 0.0000 'International Tables Vol C Tables 4.2.6.8 and 6.1.1.4'
    N N 0.0061 0.0033 'International Tables Vol C Tables 4.2.6.8 and 6.1.1.4'
    O O 0.0106 0.0060 'International Tables Vol C Tables 4.2.6.8 and 6.1.1.4'
_computing_data_collection
;
<i>APEX3</i> (Bruker, 2016)
;
_computing_cell_refinement
;
<i>SAINT</i> (Bruker, 2016)
;
_computing_data_reduction
;
<i>SAINT</i> (Bruker, 2016)
;
_computing_structure_solution
;
<i>SHELXT2014/5</i> (Sheldrick, 2015<i>a</i>)
;
_computing_structure_refinement
;
<i>SHELXL2014/7</i> (Sheldrick, 2015<i>b</i>)
;
_computing_molecular_graphics
;
<i>Mercury</i> (Macrae <i>et al.</i>, 2008)
;
_computing_publication_material
;
<i>publCif</i> (Westrip, 2010) and <i>PLATON</i> (Spek, 2009)
;
loop_
    _atom_site_type_symbol
    _atom_site_label
    _atom_site_fract_x
    _atom_site_fract_y
    _atom_site_fract_z
    _atom_site_U_iso_or_equiv
    _atom_site_adp_type
    _atom_site_calc_flag
    _atom_site_occupancy
    _atom_site_disorder_assembly
    _atom_site_disorder_group
    N N1 1.0068(3) 0.5967(3) 0.18662(5) 0.0148(4) Uani d 1 . .
    C C2 1.0057(4) 0.4003(3) 0.17441(6) 0.0163(5) Uani d 1 . .
    H H2A 0.8647 0.3539 0.1739 0.02 Uiso calc 1 . .
    H H2B 1.0817 0.3241 0.1933 0.02 Uiso calc 1 . .
    C C3 1.0999(4) 0.3752(4) 0.13469(7) 0.0174(5) Uani d 1 . .
    H H3A 1.2346 0.4357 0.1346 0.021 Uiso calc 1 . .
    H H3B 1.1204 0.2393 0.13 0.021 Uiso calc 1 . .
    C C4 0.9764(4) 0.4558(3) 0.10156(7) 0.0160(5) Uani d 1 . .
    H H4A 1.0537 0.4403 0.0774 0.019 Uiso calc 1 . .
    H H4B 0.8499 0.3825 0.099 0.019 Uiso calc 1 . .
    C C5 0.9231(4) 0.6613(3) 0.10638(6) 0.0138(5) Uani d 1 . .
    H H5 1.0485 0.7338 0.1126 0.017 Uiso calc 1 . .
    O O6 0.8410(3) 0.7277(2) 0.07027(4) 0.0169(4) Uani d 1 . .
    C C7 0.6625(4) 0.8368(3) 0.07655(7) 0.0165(5) Uani d 1 . .
    H H7 0.678 0.9594 0.0628 0.02 Uiso calc 1 . .
    C C8 0.6556(4) 0.8755(3) 0.11996(7) 0.0156(5) Uani d 1 . .
    H H8 0.7432 0.9872 0.1251 0.019 Uiso calc 1 . .
    C C9 0.7626(4) 0.7031(3) 0.13668(6) 0.0129(5) Uani d 1 . .
    H H9 0.6641 0.5966 0.1368 0.015 Uiso calc 1 . .
    C C10 0.8418(4) 0.7289(3) 0.17783(6) 0.0144(5) Uani d 1 . .
    H H10 0.7283 0.7068 0.1963 0.017 Uiso calc 1 . .
    C C11 0.9401(4) 0.9177(3) 0.18706(7) 0.0171(5) Uani d 1 . .
    H H11A 0.8389 1.0086 0.1967 0.021 Uiso calc 1 . .
    H H11B 1.0069 0.9711 0.164 0.021 Uiso calc 1 . .
    C C12 1.0951(4) 0.8701(4) 0.21821(7) 0.0186(6) Uani d 1 . .
    H H12A 1.2148 0.9531 0.2164 0.022 Uiso calc 1 . .
    H H12B 1.0354 0.8817 0.2442 0.022 Uiso calc 1 . .
    C C13 1.1500(4) 0.6692(3) 0.20942(7) 0.0165(5) Uani d 1 . .
    O O14 1.2991(3) 0.5844(3) 0.22177(5) 0.0233(4) Uani d 1 . .
    C C15 0.4482(4) 0.9164(4) 0.13680(7) 0.0218(6) Uani d 1 . .
    H H15A 0.382 1.0147 0.1216 0.033 Uiso calc 1 . .
    H H15B 0.4629 0.9589 0.1635 0.033 Uiso calc 1 . .
    H H15C 0.366 0.802 0.1362 0.033 Uiso calc 1 . .
    C C16 0.4817(4) 0.7338(3) 0.05958(6) 0.0180(5) Uani d 1 . .
    H H16 0.3564 0.8095 0.0639 0.022 Uiso calc 1 . .
    O O17 0.4601(3) 0.5530(2) 0.07769(5) 0.0184(4) Uani d 1 . .
    C C18 0.4827(4) 0.4170(4) 0.05060(7) 0.0196(5) Uani d 1 . .
    C C19 0.5050(4) 0.5060(4) 0.01261(7) 0.0207(6) Uani d 1 . .
    C C20 0.5018(4) 0.6892(4) 0.01778(7) 0.0203(6) Uani d 1 . .
    H H20 0.5109 0.7799 -0.0022 0.024 Uiso calc 1 . .
    O O21 0.4813(3) 0.2530(3) 0.05902(5) 0.0289(5) Uani d 1 . .
    C C22 0.5281(4) 0.3907(4) -0.02303(7) 0.0292(7) Uani d 1 . .
    H H22A 0.5321 0.4736 -0.0455 0.044 Uiso calc 1 . .
    H H22B 0.4134 0.3044 -0.0253 0.044 Uiso calc 1 . .
    H H22C 0.654 0.3185 -0.0216 0.044 Uiso calc 1 . .
    O O1W 0.5010(4) 0.2300(3) 0.21248(6) 0.0424(6) Uani d 1 . .
    H H1WA 0.440(5) 0.334(4) 0.2174(10) 0.064 Uiso d 1 . .
    H H1WB 0.549(6) 0.198(5) 0.2345(7) 0.064 Uiso d 1 . .
loop_
    _atom_site_aniso_label
    _atom_site_aniso_U_11
    _atom_site_aniso_U_22
    _atom_site_aniso_U_33
    _atom_site_aniso_U_12
    _atom_site_aniso_U_13
    _atom_site_aniso_U_23
    N1 0.0184(10) 0.0129(10) 0.0131(9) 0.0011(10) -0.0012(9) 0.0001(8)
    C2 0.0202(12) 0.0116(11) 0.0170(11) -0.0013(12) -0.0012(11) 0.0025(9)
    C3 0.0188(13) 0.0137(12) 0.0197(13) 0.0027(11) -0.0005(11) -0.0013(10)
    C4 0.0149(13) 0.0179(13) 0.0152(11) 0.0027(11) 0.0027(11) -0.0030(10)
    C5 0.0147(12) 0.0168(12) 0.0098(11) -0.0005(10) -0.0003(10) 0.0009(9)
    O6 0.0151(9) 0.0225(9) 0.0133(8) 0.0052(8) 0.0010(7) 0.0030(7)
    C7 0.0147(12) 0.0161(12) 0.0186(12) 0.0030(11) 0.0018(10) 0.0049(10)
    C8 0.0164(12) 0.0120(12) 0.0184(12) 0.0001(11) -0.0021(10) 0.0000(10)
    C9 0.0123(11) 0.0130(12) 0.0134(11) 0.0000(10) 0.0018(10) -0.0001(10)
    C10 0.0157(12) 0.0146(12) 0.0130(11) 0.0009(11) 0.0038(10) 0.0002(10)
    C11 0.0204(13) 0.0133(12) 0.0177(12) 0.0015(11) 0.0027(10) -0.0031(10)
    C12 0.0230(13) 0.0186(13) 0.0141(12) -0.0010(11) 0.0010(11) -0.0045(10)
    C13 0.0220(14) 0.0183(13) 0.0092(11) -0.0005(12) 0.0011(10) 0.0023(10)
    O14 0.0257(10) 0.0215(9) 0.0227(9) 0.0035(9) -0.0099(8) -0.0002(8)
    C15 0.0203(13) 0.0235(13) 0.0217(13) 0.0057(12) -0.0004(11) -0.0050(11)
    C16 0.0171(13) 0.0193(12) 0.0177(11) 0.0038(11) 0.0002(11) 0.0030(10)
    O17 0.0194(9) 0.0202(9) 0.0157(8) -0.0035(8) -0.0002(7) 0.0015(7)
    C18 0.0139(12) 0.0230(14) 0.0220(13) 0.0017(12) -0.0053(11) -0.0009(11)
    C19 0.0133(12) 0.0297(14) 0.0190(12) 0.0060(13) -0.0038(11) -0.0020(11)
    C20 0.0143(13) 0.0297(14) 0.0169(12) 0.0007(13) -0.0022(11) 0.0058(10)
    O21 0.0334(11) 0.0210(10) 0.0324(10) 0.0006(10) -0.0099(10) 0.0010(8)
    C22 0.0267(15) 0.0374(16) 0.0234(14) 0.0100(15) -0.0053(12) -0.0085(12)
    O1W 0.0562(15) 0.0365(12) 0.0345(11) 0.0201(13) -0.0228(12) -0.0136(10)
_geom_special_details
;
All esds (except the esd in the dihedral angle between two l.s. planes)
are estimated using the full covariance matrix.  The cell esds are taken
into account individually in the estimation of esds in distances, angles
and torsion angles; correlations between esds in cell parameters are only
used when they are defined by crystal symmetry.  An approximate (isotropic)
treatment of cell esds is used for estimating esds involving l.s. planes.
;
loop_
    _geom_bond_atom_site_label_1
    _geom_bond_atom_site_label_2
    _geom_bond_site_symmetry_2
    _geom_bond_distance
    _geom_bond_publ_flag
    N1 C13 . 1.338(3) ?
    N1 C2 . 1.461(3) ?
    N1 C10 . 1.474(3) ?
    C2 C3 . 1.525(3) ?
    C2 H2A . 0.99 ?
    C2 H2B . 0.99 ?
    C3 C4 . 1.524(3) ?
    C3 H3A . 0.99 ?
    C3 H3B . 0.99 ?
    C4 C5 . 1.515(3) ?
    C4 H4A . 0.99 ?
    C4 H4B . 0.99 ?
    C5 O6 . 1.446(3) ?
    C5 C9 . 1.525(3) ?
    C5 H5 . 1.0 ?
    O6 C7 . 1.431(3) ?
    C7 C16 . 1.522(4) ?
    C7 C8 . 1.534(3) ?
    C7 H7 . 1.0 ?
    C8 C15 . 1.521(3) ?
    C8 C9 . 1.531(3) ?
    C8 H8 . 1.0 ?
    C9 C10 . 1.533(3) ?
    C9 H9 . 1.0 ?
    C10 C11 . 1.528(3) ?
    C10 H10 . 1.0 ?
    C11 C12 . 1.529(3) ?
    C11 H11A . 0.99 ?
    C11 H11B . 0.99 ?
    C12 C13 . 1.507(3) ?
    C12 H12A . 0.99 ?
    C12 H12B . 0.99 ?
    C13 O14 . 1.234(3) ?
    C15 H15A . 0.98 ?
    C15 H15B . 0.98 ?
    C15 H15C . 0.98 ?
    C16 O17 . 1.440(3) ?
    C16 C20 . 1.492(3) ?
    C16 H16 . 1.0 ?
    O17 C18 . 1.359(3) ?
    C18 O21 . 1.204(3) ?
    C18 C19 . 1.471(3) ?
    C19 C20 . 1.317(4) ?
    C19 C22 . 1.493(3) ?
    C20 H20 . 0.95 ?
    C22 H22A . 0.98 ?
    C22 H22B . 0.98 ?
    C22 H22C . 0.98 ?
    O1W H1WA . 0.86(2) ?
    O1W H1WB . 0.86(2) ?
loop_
    _geom_angle_atom_site_label_1
    _geom_angle_atom_site_label_2
    _geom_angle_atom_site_label_3
    _geom_angle_site_symmetry_1
    _geom_angle_site_symmetry_3
    _geom_angle
    _geom_angle_publ_flag
    C13 N1 C2 . . 123.0(2) ?
    C13 N1 C10 . . 113.62(19) ?
    C2 N1 C10 . . 123.2(2) ?
    N1 C2 C3 . . 111.90(19) ?
    N1 C2 H2A . . 109.2 ?
    C3 C2 H2A . . 109.2 ?
    N1 C2 H2B . . 109.2 ?
    C3 C2 H2B . . 109.2 ?
    H2A C2 H2B . . 107.9 ?
    C4 C3 C2 . . 114.8(2) ?
    C4 C3 H3A . . 108.6 ?
    C2 C3 H3A . . 108.6 ?
    C4 C3 H3B . . 108.6 ?
    C2 C3 H3B . . 108.6 ?
    H3A C3 H3B . . 107.5 ?
    C5 C4 C3 . . 113.9(2) ?
    C5 C4 H4A . . 108.8 ?
    C3 C4 H4A . . 108.8 ?
    C5 C4 H4B . . 108.8 ?
    C3 C4 H4B . . 108.8 ?
    H4A C4 H4B . . 107.7 ?
    O6 C5 C4 . . 107.90(18) ?
    O6 C5 C9 . . 105.84(19) ?
    C4 C5 C9 . . 115.3(2) ?
    O6 C5 H5 . . 109.2 ?
    C4 C5 H5 . . 109.2 ?
    C9 C5 H5 . . 109.2 ?
    C7 O6 C5 . . 110.83(17) ?
    O6 C7 C16 . . 109.18(19) ?
    O6 C7 C8 . . 105.77(19) ?
    C16 C7 C8 . . 116.4(2) ?
    O6 C7 H7 . . 108.4 ?
    C16 C7 H7 . . 108.4 ?
    C8 C7 H7 . . 108.4 ?
    C15 C8 C9 . . 115.1(2) ?
    C15 C8 C7 . . 116.1(2) ?
    C9 C8 C7 . . 102.43(19) ?
    C15 C8 H8 . . 107.6 ?
    C9 C8 H8 . . 107.6 ?
    C7 C8 H8 . . 107.6 ?
    C5 C9 C8 . . 102.52(19) ?
    C5 C9 C10 . . 115.4(2) ?
    C8 C9 C10 . . 114.6(2) ?
    C5 C9 H9 . . 108.0 ?
    C8 C9 H9 . . 108.0 ?
    C10 C9 H9 . . 108.0 ?
    N1 C10 C11 . . 101.69(19) ?
    N1 C10 C9 . . 111.73(18) ?
    C11 C10 C9 . . 116.5(2) ?
    N1 C10 H10 . . 108.9 ?
    C11 C10 H10 . . 108.9 ?
    C9 C10 H10 . . 108.9 ?
    C10 C11 C12 . . 103.9(2) ?
    C10 C11 H11A . . 111.0 ?
    C12 C11 H11A . . 111.0 ?
    C10 C11 H11B . . 111.0 ?
    C12 C11 H11B . . 111.0 ?
    H11A C11 H11B . . 109.0 ?
    C13 C12 C11 . . 103.2(2) ?
    C13 C12 H12A . . 111.1 ?
    C11 C12 H12A . . 111.1 ?
    C13 C12 H12B . . 111.1 ?
    C11 C12 H12B . . 111.1 ?
    H12A C12 H12B . . 109.1 ?
    O14 C13 N1 . . 125.7(2) ?
    O14 C13 C12 . . 125.9(2) ?
    N1 C13 C12 . . 108.4(2) ?
    C8 C15 H15A . . 109.5 ?
    C8 C15 H15B . . 109.5 ?
    H15A C15 H15B . . 109.5 ?
    C8 C15 H15C . . 109.5 ?
    H15A C15 H15C . . 109.5 ?
    H15B C15 H15C . . 109.5 ?
    O17 C16 C20 . . 104.1(2) ?
    O17 C16 C7 . . 109.86(19) ?
    C20 C16 C7 . . 114.2(2) ?
    O17 C16 H16 . . 109.5 ?
    C20 C16 H16 . . 109.5 ?
    C7 C16 H16 . . 109.5 ?
    C18 O17 C16 . . 108.90(17) ?
    O21 C18 O17 . . 121.5(2) ?
    O21 C18 C19 . . 129.5(2) ?
    O17 C18 C19 . . 109.0(2) ?
    C20 C19 C18 . . 107.6(2) ?
    C20 C19 C22 . . 131.2(2) ?
    C18 C19 C22 . . 121.2(2) ?
    C19 C20 C16 . . 110.2(2) ?
    C19 C20 H20 . . 124.9 ?
    C16 C20 H20 . . 124.9 ?
    C19 C22 H22A . . 109.5 ?
    C19 C22 H22B . . 109.5 ?
    H22A C22 H22B . . 109.5 ?
    C19 C22 H22C . . 109.5 ?
    H22A C22 H22C . . 109.5 ?
    H22B C22 H22C . . 109.5 ?
    H1WA O1W H1WB . . 103.(3) ?
loop_
    _geom_torsion_atom_site_label_1
    _geom_torsion_atom_site_label_2
    _geom_torsion_atom_site_label_3
    _geom_torsion_atom_site_label_4
    _geom_torsion_site_symmetry_1
    _geom_torsion_site_symmetry_2
    _geom_torsion_site_symmetry_3
    _geom_torsion_site_symmetry_4
    _geom_torsion
    _geom_torsion_publ_flag
    C13 N1 C2 C3 . . . . -96.5(3) ?
    C10 N1 C2 C3 . . . . 89.0(3) ?
    N1 C2 C3 C4 . . . . -69.5(3) ?
    C2 C3 C4 C5 . . . . 54.7(3) ?
    C3 C4 C5 O6 . . . . 169.37(19) ?
    C3 C4 C5 C9 . . . . -72.6(3) ?
    C4 C5 O6 C7 . . . . 134.6(2) ?
    C9 C5 O6 C7 . . . . 10.7(3) ?
    C5 O6 C7 C16 . . . . -113.8(2) ?
    C5 O6 C7 C8 . . . . 12.1(3) ?
    O6 C7 C8 C15 . . . . -155.9(2) ?
    C16 C7 C8 C15 . . . . -34.4(3) ?
    O6 C7 C8 C9 . . . . -29.6(2) ?
    C16 C7 C8 C9 . . . . 91.8(2) ?
    O6 C5 C9 C8 . . . . -28.7(2) ?
    C4 C5 C9 C8 . . . . -147.9(2) ?
    O6 C5 C9 C10 . . . . -153.92(19) ?
    C4 C5 C9 C10 . . . . 86.9(3) ?
    C15 C8 C9 C5 . . . . 161.9(2) ?
    C7 C8 C9 C5 . . . . 35.0(2) ?
    C15 C8 C9 C10 . . . . -72.4(3) ?
    C7 C8 C9 C10 . . . . 160.7(2) ?
    C13 N1 C10 C11 . . . . 19.3(2) ?
    C2 N1 C10 C11 . . . . -165.7(2) ?
    C13 N1 C10 C9 . . . . 144.3(2) ?
    C2 N1 C10 C9 . . . . -40.7(3) ?
    C5 C9 C10 N1 . . . . -38.5(3) ?
    C8 C9 C10 N1 . . . . -157.2(2) ?
    C5 C9 C10 C11 . . . . 77.7(3) ?
    C8 C9 C10 C11 . . . . -41.0(3) ?
    N1 C10 C11 C12 . . . . -28.7(2) ?
    C9 C10 C11 C12 . . . . -150.4(2) ?
    C10 C11 C12 C13 . . . . 28.6(2) ?
    C2 N1 C13 O14 . . . . 2.5(4) ?
    C10 N1 C13 O14 . . . . 177.4(2) ?
    C2 N1 C13 C12 . . . . -176.1(2) ?
    C10 N1 C13 C12 . . . . -1.1(3) ?
    C11 C12 C13 O14 . . . . 163.8(2) ?
    C11 C12 C13 N1 . . . . -17.7(2) ?
    O6 C7 C16 O17 . . . . 59.7(2) ?
    C8 C7 C16 O17 . . . . -59.9(3) ?
    O6 C7 C16 C20 . . . . -56.8(3) ?
    C8 C7 C16 C20 . . . . -176.4(2) ?
    C20 C16 O17 C18 . . . . 4.8(3) ?
    C7 C16 O17 C18 . . . . -117.8(2) ?
    C16 O17 C18 O21 . . . . 176.1(3) ?
    C16 O17 C18 C19 . . . . -4.3(3) ?
    O21 C18 C19 C20 . . . . -178.6(3) ?
    O17 C18 C19 C20 . . . . 1.9(3) ?
    O21 C18 C19 C22 . . . . 0.8(4) ?
    O17 C18 C19 C22 . . . . -178.7(2) ?
    C18 C19 C20 C16 . . . . 1.2(3) ?
    C22 C19 C20 C16 . . . . -178.1(3) ?
    O17 C16 C20 C19 . . . . -3.7(3) ?
    C7 C16 C20 C19 . . . . 116.1(3) ?
loop_
    _geom_hbond_atom_site_label_D
    _geom_hbond_atom_site_label_H
    _geom_hbond_atom_site_label_A
    _geom_hbond_site_symmetry_A
    _geom_hbond_distance_DH
    _geom_hbond_distance_HA
    _geom_hbond_distance_DA
    _geom_hbond_angle_DHA
    _geom_hbond_publ_flag
    O1W H1WA O14 1_455 0.86(2) 2.02(2) 2.874(3) 173(3) y
    O1W H1WB O14 3_745 0.86(2) 1.99(2) 2.835(3) 167(3) y
    C7 H7 O21 1_565 1.00 2.47 3.254(3) 135 y
    C22 H22C O21 4 0.98 2.58 3.407(3) 142 y
_shelx_res_checksum     62171
_iucr_refine_instructions_details
;
    mo_171012Oishi_yr3_re_0m.res created by SHELXL-2014/7
TITL mo_171012Oishi_yr3_re_0m in P2(1)2(1)2(1)
CELL 0.71073   6.61800   7.11970  34.73510  90.0000  90.0000  90.0000
ZERR    4.00   0.00030   0.00030   0.00150   0.0000   0.0000   0.0000
LATT -1
SYMM 0.5-X, -Y, 0.5+Z
SYMM -X, 0.5+Y, 0.5-Z
SYMM 0.5+X, 0.5-Y, -Z
SFAC C  H  N  O
UNIT 68  100  4  20
LIST 4
L.S. 20
ACTA 50
SHEL 999 .84
BOND $H
CONF
HTAB C9 O17
EQIV $1 -x+2, y-1/2, -z+1/2
HTAB O1W O14_$1
EQIV $2 x-1, y, z
HTAB O1W O14_$2
EQIV $3 x, y+1, z
HTAB C7 O21_$3
EQIV $4 x+1/2, -y+1/2, -z
HTAB C22 O21_$4
EQIV $5 x-1/2, -y+3/2, -z
HTAB C20 O6_$5
EQIV $6 x+1, y, z
HTAB C3 O17_$6
MPLA 4 N1 C2 C10 C13 O14
MPLA 4 C10 N1 C12 C13 C11
MPLA 3 C5 O6 C7 C8 C9
MPLA 7 C16 O17 C18 C19 C20 O21 C22
MPLA 5 C16 O17 C18 C19 C20 O21 C22
MPLA 5 C16 C20 C19 C18 O21 O17 C22
MPLA 5 C20 C19 C18 O21 C22
DFIX 0.84 0.02 O1W H1WA  O1W H1WB
DANG 1.33 0.04 H1WA H1WB
TEMP -183
SIZE .23 .2 .18
FMAP 2
PLAN 5
WGHT    0.000000    1.385000
FVAR       0.31813
MOLE 1
N1    3    1.006823    0.596656    0.186621    11.00000    0.01844    0.01292 =
         0.01307    0.00014   -0.00122    0.00106
C2    1    1.005716    0.400327    0.174413    11.00000    0.02023    0.01161 =
         0.01705    0.00250   -0.00124   -0.00126
AFIX  23
H2A   2    0.864727    0.353921    0.173888    11.00000   -1.20000
H2B   2    1.081661    0.324061    0.193350    11.00000   -1.20000
AFIX   0
C3    1    1.099887    0.375196    0.134687    11.00000    0.01879    0.01374 =
         0.01968   -0.00128   -0.00046    0.00272
AFIX  23
H3A   2    1.234589    0.435674    0.134649    11.00000   -1.20000
H3B   2    1.120379    0.239335    0.130040    11.00000   -1.20000
AFIX   0
C4    1    0.976400    0.455772    0.101558    11.00000    0.01490    0.01789 =
         0.01521   -0.00300    0.00274    0.00268
AFIX  23
H4A   2    1.053721    0.440275    0.077367    11.00000   -1.20000
H4B   2    0.849925    0.382538    0.099042    11.00000   -1.20000
AFIX   0
C5    1    0.923135    0.661313    0.106380    11.00000    0.01468    0.01685 =
         0.00977    0.00095   -0.00035   -0.00047
AFIX  13
H5    2    1.048455    0.733762    0.112560    11.00000   -1.20000
AFIX   0
O6    4    0.841040    0.727714    0.070273    11.00000    0.01506    0.02250 =
         0.01325    0.00298    0.00101    0.00524
C7    1    0.662472    0.836833    0.076551    11.00000    0.01469    0.01611 =
         0.01857    0.00485    0.00176    0.00300
AFIX  13
H7    2    0.677987    0.959371    0.062794    11.00000   -1.20000
AFIX   0
C8    1    0.655650    0.875549    0.119961    11.00000    0.01636    0.01199 =
         0.01844    0.00000   -0.00215    0.00010
AFIX  13
H8    2    0.743177    0.987243    0.125116    11.00000   -1.20000
AFIX   0
C9    1    0.762558    0.703126    0.136681    11.00000    0.01234    0.01296 =
         0.01344   -0.00015    0.00184   -0.00004
AFIX  13
H9    2    0.664127    0.596561    0.136814    11.00000   -1.20000
AFIX   0
C10   1    0.841751    0.728856    0.177829    11.00000    0.01568    0.01458 =
         0.01297    0.00021    0.00377    0.00086
AFIX  13
H10   2    0.728344    0.706836    0.196311    11.00000   -1.20000
AFIX   0
C11   1    0.940134    0.917704    0.187056    11.00000    0.02039    0.01330 =
         0.01770   -0.00313    0.00269    0.00145
AFIX  23
H11A  2    0.838947    1.008597    0.196728    11.00000   -1.20000
H11B  2    1.006870    0.971058    0.164011    11.00000   -1.20000
AFIX   0
C12   1    1.095061    0.870150    0.218213    11.00000    0.02303    0.01864 =
         0.01413   -0.00452    0.00096   -0.00096
AFIX  23
H12A  2    1.214778    0.953072    0.216430    11.00000   -1.20000
H12B  2    1.035368    0.881728    0.244239    11.00000   -1.20000
AFIX   0
C13   1    1.149962    0.669237    0.209415    11.00000    0.02201    0.01830 =
         0.00917    0.00229    0.00115   -0.00049
O14   4    1.299125    0.584448    0.221770    11.00000    0.02570    0.02150 =
         0.02270   -0.00016   -0.00994    0.00349
C15   1    0.448174    0.916429    0.136802    11.00000    0.02027    0.02352 =
         0.02170   -0.00497   -0.00036    0.00569
AFIX 137
H15A  2    0.381960    1.014740    0.121610    11.00000   -1.50000
H15B  2    0.462877    0.958910    0.163492    11.00000   -1.50000
H15C  2    0.365971    0.801982    0.136158    11.00000   -1.50000
AFIX   0
C16   1    0.481679    0.733813    0.059580    11.00000    0.01706    0.01932 =
         0.01765    0.00297    0.00020    0.00381
AFIX  13
H16   2    0.356415    0.809501    0.063886    11.00000   -1.20000
AFIX   0
O17   4    0.460064    0.553031    0.077690    11.00000    0.01938    0.02022 =
         0.01566    0.00148   -0.00016   -0.00346
C18   1    0.482659    0.416979    0.050603    11.00000    0.01386    0.02295 =
         0.02197   -0.00087   -0.00530    0.00171
C19   1    0.504999    0.505956    0.012612    11.00000    0.01330    0.02967 =
         0.01904   -0.00202   -0.00379    0.00601
C20   1    0.501776    0.689246    0.017779    11.00000    0.01428    0.02974 =
         0.01694    0.00577   -0.00224    0.00074
AFIX  43
H20   2    0.510922    0.779909   -0.002212    11.00000   -1.20000
AFIX   0
O21   4    0.481320    0.252974    0.059016    11.00000    0.03335    0.02098 =
         0.03236    0.00096   -0.00987    0.00063
C22   1    0.528106    0.390711   -0.023025    11.00000    0.02675    0.03735 =
         0.02345   -0.00852   -0.00532    0.00998
AFIX 137
H22A  2    0.532096    0.473605   -0.045536    11.00000   -1.50000
H22B  2    0.413427    0.304361   -0.025335    11.00000   -1.50000
H22C  2    0.653963    0.318520   -0.021597    11.00000   -1.50000
AFIX   0
MOLE 2
O1W   4    0.500962    0.229983    0.212481    11.00000    0.05623    0.03654 =
         0.03449   -0.01361   -0.02276    0.02012
H1WA  2    0.439561    0.334103    0.217374    11.00000   -1.50000
H1WB  2    0.548703    0.197633    0.234471    11.00000   -1.50000
HKLF 4
REM  mo_171012Oishi_yr3_re_0m in P2(1)2(1)2(1)
REM R1 =  0.0332 for    2759 Fo > 4sig(Fo)  and  0.0355 for all    2879 data
REM    216 parameters refined using      3 restraints
END
WGHT      0.0233      0.8188
REM Highest difference peak  0.211,  deepest hole -0.192,  1-sigma level  0.043
Q1    1   0.6949  0.7950  0.1313  11.00000  0.05    0.21
Q2    1   0.6348  0.8479  0.0992  11.00000  0.05    0.20
Q3    1   0.5477  0.8965  0.1233  11.00000  0.05    0.18
Q4    1   1.2906  0.5974  0.2496  11.00000  0.05    0.18
Q5    1   0.3822  0.2152  0.2293  11.00000  0.05    0.18
;
