# Supplementary material for: Crystal structure of (−)-(5R,7R,8S,9R,10S)-8-methyl-7-[(5R)-3-methyl-2-oxooxolan-3-en-5-yl]-1-aza-6-oxatri­cyclo­[8.3.0.05,9]tridecan-13-one monohydrate
Source: Acta Crystallogr E Crystallogr Commun. 2018 Mar 27;74(Pt 4):555–8. doi: 10.1107/S2056989018004425 (PMC5946988; doi:10.1107/S2056989018004425)
Supplement: Supplementary file 2 [file e-74-00555-Isup2.hkl]

#
# h,k,l, Fc-squared, Fo-squared, sigma(Fo-squared), status flag
#
data_I
_shelx_title ' mo_171012Oishi_yr3_re_0m in P2(1)2(1)2(1)'
_shelx_refln_list_code          4
_shelx_F_calc_maximum       99.07
_exptl_crystal_F_000       696.00
_reflns_d_resolution_high  0.8403

loop_
 _space_group_symop_operation_xyz
 'x, y, z'
 '-x+1/2, -y, z+1/2'
 '-x, y+1/2, -z+1/2'
 'x+1/2, -y+1/2, -z'

_cell_length_a     6.6180
_cell_length_b     7.1197
_cell_length_c    34.7351
_cell_angle_alpha  90.000
_cell_angle_beta   90.000
_cell_angle_gamma  90.000

_shelx_F_squared_multiplier     1.000

loop_
 _refln_index_h
 _refln_index_k
 _refln_index_l
 _refln_F_squared_calc
 _refln_F_squared_meas
 _refln_F_squared_sigma
 _refln_observed_status
   4   0   0       3846.36       3817.88        53.75 o
   6   0   0       2734.16       2704.47        35.24 o
   1   1   0       1515.14       1499.45        12.29 o
   2   1   0       1137.90       1149.26         9.82 o
   3   1   0         19.99         20.52         1.28 o
   4   1   0         19.64         21.30         1.51 o
   5   1   0         43.61         41.09         2.38 o
   6   1   0        121.01        141.44         4.71 o
   7   1   0         63.66         90.51         4.93 o
   0   2   0       2723.08       2773.47        28.70 o
   1   2   0          5.59         17.90         0.91 o
   2   2   0        379.86        369.85         5.31 o
   3   2   0        465.25        489.66         7.00 o
   4   2   0        336.04        379.14         5.91 o
   5   2   0         29.76         31.17         2.12 o
   6   2   0        134.69        134.28         4.91 o
   7   2   0        176.86        175.40         8.26 o
   1   3   0         62.01         81.18         2.24 o
   2   3   0         39.77         40.41         1.55 o
   3   3   0          5.63         13.30         1.39 o
   4   3   0        910.62        961.19        12.69 o
   5   3   0        305.36        301.39         7.15 o
   6   3   0        348.40        355.64        11.63 o
   7   3   0         60.79         76.27         6.25 o
   0   4   0         58.90         57.40         3.22 o
   1   4   0        507.85        523.24         6.78 o
   2   4   0         44.04         43.52         1.96 o
   3   4   0       1478.41       1581.23        17.45 o
   4   4   0        528.69        498.00        12.64 o
   5   4   0          0.09          3.42         1.96 o
   6   4   0        222.12        238.69         9.51 o
   1   5   0        792.71        783.35        10.11 o
   2   5   0        946.93        926.95        11.40 o
   3   5   0         23.59         28.23         3.02 o
   4   5   0        278.04        272.19        10.06 o
   5   5   0          3.85         -1.68         2.45 o
   6   5   0          2.44          1.39         2.83 o
   0   6   0       1856.70       1863.60        30.15 o
   1   6   0        224.73        217.81         5.41 o
   2   6   0        882.94        877.69        15.53 o
   4   6   0        653.15        665.39        18.35 o
   5   6   0        290.57        264.86        13.10 o
   1   7   0        128.05        140.60         7.60 o
   2   7   0        147.94        129.89         7.34 o
   3   7   0         62.98         65.52         4.56 o
   4   7   0         36.93         57.13         6.68 o
   0   8   0         47.48         47.76         5.86 o
   1   8   0          7.41         -1.70         3.44 o
   2   8   0         43.70         26.74         5.79 o
   1   0   1       2318.89       2088.39        14.82 o
   2   0   1        852.06        864.12         7.82 o
   3   0   1        189.84        159.14         3.12 o
   4   0   1        602.66        553.35         8.83 o
   5   0   1        457.00        468.46         7.17 o
   6   0   1        522.77        523.08         8.54 o
   7   0   1         12.01         15.16         2.41 o
  -7   1   1          7.52          9.37         2.90 o
  -6   1   1        145.42        146.56         4.69 o
  -5   1   1        211.98        219.05         4.75 o
  -4   1   1        475.39        513.51         6.86 o
  -3   1   1       1794.52       1828.56        22.20 o
  -2   1   1       1192.21       1182.58        10.08 o
  -1   1   1       1350.95       1312.47        10.52 o
   1   1   1       1349.41       1314.95        10.50 o
   2   1   1       1191.86       1202.18        10.45 o
   3   1   1       1795.48       1813.26        19.06 o
   4   1   1        474.66        520.84         6.90 o
   5   1   1        211.70        210.44         4.72 o
   6   1   1        145.81        142.54         4.78 o
   7   1   1          7.51          9.80         3.09 o
  -7   2   1        216.31        226.26         9.50 o
  -6   2   1         79.45         83.29         4.48 o
  -5   2   1        138.10        138.33         5.11 o
  -4   2   1        412.13        409.98         6.24 o
  -3   2   1       2777.19       2809.47        32.11 o
  -2   2   1       1148.00       1171.48        13.76 o
  -1   2   1        524.74        523.42         5.48 o
   0   2   1        241.05        207.15         2.97 o
   1   2   1        524.75        518.08         5.35 o
   2   2   1       1146.96       1153.16        11.81 o
   3   2   1       2776.09       2813.37        31.48 o
   4   2   1        412.03        416.90         5.39 o
   5   2   1        137.67        141.55         4.04 o
   6   2   1         79.36         75.99         4.06 o
   7   2   1        216.63        218.78         8.17 o
  -7   3   1         29.69         27.52         4.29 o
  -6   3   1        120.08        118.00         6.60 o
  -5   3   1          5.69          7.49         2.02 o
  -4   3   1         29.80         33.46         2.31 o
  -3   3   1        549.37        572.74         8.47 o
  -2   3   1        185.75        180.61         3.20 o
  -1   3   1       1958.35       2045.09        19.23 o
   0   3   1        265.70        273.60         4.09 o
   1   3   1       1957.52       2052.98        19.75 o
   2   3   1        187.04        185.99         3.51 o
   3   3   1        549.26        593.90         8.60 o
   4   3   1         29.26         33.36         2.51 o
   5   3   1          5.73          8.11         2.32 o
   6   3   1        119.90        117.69         8.40 o
   7   3   1         29.69         35.37         4.53 o
  -6   4   1          0.33          7.75         2.82 o
  -5   4   1        120.75        120.46         5.41 o
  -4   4   1         60.88         74.66         4.23 o
  -3   4   1       1636.56       1655.05        18.76 o
  -2   4   1       1049.92       1040.16        10.84 o
  -1   4   1       1747.22       1821.49        16.18 o
   0   4   1       1112.03       1089.53        11.24 o
   1   4   1       1747.74       1839.12        16.24 o
   2   4   1       1050.12       1041.01        10.78 o
   3   4   1       1636.92       1645.49        18.02 o
   4   4   1         60.67         70.75         3.91 o
   5   4   1        120.43        115.49         6.67 o
   6   4   1          0.32         -2.67         2.67 o
  -6   5   1         24.67          8.19         8.49 o
  -5   5   1        135.70        135.79        14.52 o
  -4   5   1        121.31        116.40         7.99 o
  -3   5   1        303.66        307.92         6.44 o
  -2   5   1         18.47         24.98         1.93 o
  -1   5   1         30.72         34.39         2.10 o
   0   5   1          2.55          3.40         1.03 o
   1   5   1         30.64         38.60         2.22 o
   2   5   1         18.55         24.01         2.23 o
   3   5   1        303.78        312.75         8.22 o
   4   5   1        121.67        119.32         6.73 o
   5   5   1        135.48        138.49        13.31 o
   6   5   1         24.78         16.35         5.72 o
  -5   6   1        126.98        141.79        11.15 o
  -4   6   1         40.84         52.25         6.17 o
  -3   6   1        153.52         47.81        11.80 o
  -2   6   1        223.69        202.59         6.89 o
  -1   6   1        103.96        102.03         4.47 o
   0   6   1        946.12        964.29        13.67 o
   1   6   1        103.64        103.43         4.10 o
   2   6   1        223.32        198.92         6.90 o
   4   6   1         40.84         47.98         5.52 o
   5   6   1        127.51        139.23        10.08 o
  -4   7   1        231.25        274.27        13.58 o
  -3   7   1         36.43         40.19         3.96 o
  -2   7   1        133.84        144.17         9.10 o
  -1   7   1         55.76         56.03         4.95 o
   0   7   1        215.99        218.54         6.80 o
   1   7   1         55.66         53.69         5.26 o
   2   7   1        133.48        140.36         7.61 o
   3   7   1         36.24         39.67         3.35 o
   4   7   1        230.85        250.03        13.09 o
  -2   8   1        118.89        121.54         7.44 o
  -1   8   1         86.64         86.62         6.62 o
   0   8   1         74.08         81.50         6.25 o
   1   8   1         86.57         83.97         6.47 o
   2   8   1        118.83        121.27         7.30 o
   1   0   2       2339.22       2242.55        15.83 o
   2   0   2       4451.11       4517.97        31.78 o
   3   0   2       1353.69       1374.52        15.38 o
   4   0   2        677.44        709.27         8.72 o
   5   0   2        956.09        985.44        11.37 o
   6   0   2        455.13        436.61         7.75 o
   7   0   2          4.27          7.87         2.81 o
  -7   1   2         23.43         27.15         3.51 o
  -6   1   2        110.07        113.15         4.42 o
  -5   1   2          8.28         10.04         1.33 o
  -4   1   2        779.03        800.87         9.14 o
  -3   1   2         55.37         68.96         2.07 o
  -2   1   2       1795.57       1785.98        14.06 o
  -1   1   2        440.68        473.35         4.73 o
   0   1   2       4339.73       4253.84        31.88 o
   1   1   2        441.97        472.38         4.26 o
   2   1   2       1795.58       1776.49        15.78 o
   3   1   2         55.49         70.07         2.10 o
   4   1   2        778.82        799.80         9.16 o
   5   1   2          8.35          9.33         1.32 o
   6   1   2        109.96        117.96         4.64 o
   7   1   2         23.70         20.77         2.47 o
  -7   2   2         77.36         82.54         6.62 o
  -6   2   2         57.98         52.69         3.70 o
  -5   2   2         16.00         14.10         1.81 o
  -4   2   2        161.50        146.18         3.38 o
  -3   2   2        133.82        148.97         3.56 o
  -2   2   2       1444.62       1512.08        16.23 o
  -1   2   2       3344.95       3364.21        25.22 o
   0   2   2        111.70        115.88         2.12 o
   1   2   2       3342.26       3355.70        23.49 o
   2   2   2       1446.02       1515.94        14.85 o
   3   2   2        134.16        147.39         2.79 o
   4   2   2        161.24        153.22         3.02 o
   5   2   2         15.93         15.08         1.61 o
   6   2   2         58.24         60.55         4.21 o
   7   2   2         77.66         76.49         5.35 o
  -7   3   2         26.75         25.44         5.96 o
  -6   3   2        156.85        156.46         7.24 o
  -5   3   2        145.60        159.71         5.62 o
  -4   3   2        264.17        254.84         5.55 o
  -3   3   2        144.05        175.67         4.59 o
  -2   3   2        102.37        123.77         2.71 o
  -1   3   2       3280.75       3311.56        34.89 o
   0   3   2        564.95        548.07         6.03 o
   1   3   2       3280.32       3335.53        34.96 o
   2   3   2        102.28        129.24         2.57 o
   3   3   2        144.11        179.99         4.23 o
   4   3   2        263.87        259.41         5.62 o
   5   3   2        145.57        155.05         5.31 o
   6   3   2        156.94        164.97         9.88 o
   7   3   2         26.71         33.40         4.51 o
  -6   4   2        108.91        119.21         6.98 o
  -5   4   2         76.76         91.72         5.28 o
  -4   4   2        127.14        138.33         5.16 o
  -3   4   2         16.72         20.19         2.22 o
  -2   4   2        691.95        745.80         8.70 o
  -1   4   2        157.73        148.47         3.56 o
   0   4   2       1891.29       1979.26        18.66 o
   1   4   2        158.34        149.83         3.49 o
   2   4   2        692.30        748.58         8.42 o
   3   4   2         16.68         16.56         1.56 o
   4   4   2        126.86        141.90         5.13 o
   5   4   2         76.34         82.95         6.83 o
   6   4   2        108.33        113.62         7.25 o
  -6   5   2         42.33         26.74         9.39 o
  -5   5   2         58.14         71.43         7.58 o
  -4   5   2         47.86         45.40         5.02 o
  -3   5   2        417.23        395.81         7.30 o
  -2   5   2        219.65        211.45         4.76 o
  -1   5   2         42.89         49.43         2.77 o
   0   5   2        111.65        108.93         3.20 o
   1   5   2         42.76         51.52         2.50 o
   2   5   2        219.27        194.79         4.70 o
   3   5   2        417.44        383.04         8.73 o
   4   5   2         47.68         44.16         4.49 o
   5   5   2         58.05         63.33         8.09 o
   6   5   2         42.47         21.16        10.06 o
  -5   6   2        214.19        217.49        12.29 o
  -4   6   2         84.93         96.20         8.57 o
  -3   6   2         85.93         86.81         4.88 o
  -2   6   2         14.25          6.94         2.43 o
  -1   6   2        255.80        238.73         6.55 o
   0   6   2        133.95        111.63         4.37 o
   1   6   2        255.72        248.42         5.84 o
   2   6   2         14.34          9.96         2.24 o
   3   6   2         85.90         83.70         4.33 o
   4   6   2         84.72         90.82         7.79 o
   5   6   2        213.84        221.90        12.34 o
  -4   7   2         51.74         56.69         9.44 o
  -3   7   2         84.40         98.36         7.37 o
  -2   7   2         88.26         89.23         6.42 o
  -1   7   2         84.45         73.19         5.70 o
   0   7   2        375.70        369.97         9.34 o
   1   7   2         84.56         62.06         5.51 o
   2   7   2         88.40         84.56         5.73 o
   3   7   2         84.62         95.24         7.10 o
   4   7   2         51.60         33.40        10.20 o
  -2   8   2         11.49          8.85         2.61 o
  -1   8   2         86.03         78.35         7.75 o
   0   8   2          1.03          4.78         2.04 o
   1   8   2         85.88         89.58         6.33 o
   2   8   2         11.39         10.40         5.12 o
   1   0   3       5050.27       4858.93        32.82 o
   2   0   3         16.29         18.19         0.95 o
   3   0   3       1138.46       1138.42        12.72 o
   4   0   3          2.11          1.01         0.82 o
   5   0   3        104.19        103.46         3.36 o
   6   0   3        268.84        258.23         6.23 o
   7   0   3        337.40        337.93         9.88 o
  -7   1   3        422.97        388.79         9.57 o
  -6   1   3        127.96        123.49         4.75 o
  -5   1   3        765.65        762.84         9.73 o
  -4   1   3        263.83        263.91         4.63 o
  -3   1   3       2687.46       2738.25        29.39 o
  -2   1   3       1317.18       1316.18        13.94 o
   0   1   3       4036.50       3858.35        27.18 o
   2   1   3       1317.59       1313.22        11.38 o
   3   1   3       2687.17       2735.65        28.25 o
   4   1   3        264.45        266.80         4.95 o
   5   1   3        764.86        765.26         9.90 o
   6   1   3        128.03        125.25         4.60 o
   7   1   3        423.81        386.00        11.47 o
  -7   2   3        112.26        103.51         6.54 o
  -6   2   3        507.36        501.65        10.02 o
  -5   2   3        196.32        209.39         5.51 o
  -4   2   3        184.81        172.92         3.73 o
  -3   2   3        181.71        183.21         3.95 o
  -2   2   3        796.57        789.92        10.10 o
  -1   2   3        203.81        192.50         3.21 o
   0   2   3       1062.37       1063.15         9.40 o
   1   2   3        203.05        185.17         2.63 o
   2   2   3        796.52        788.67         8.74 o
   3   2   3        181.69        180.70         3.63 o
   4   2   3        185.01        180.95         3.36 o
   5   2   3        196.35        205.42         4.94 o
   6   2   3        507.13        491.56        10.04 o
   7   2   3        112.69        102.06         6.04 o
  -7   3   3         44.23         49.80         5.19 o
  -6   3   3         46.85         52.28         5.14 o
  -5   3   3         67.23         69.58         4.10 o
  -4   3   3        525.24        574.40         8.75 o
  -3   3   3        160.47        179.58         4.61 o
  -2   3   3       1728.45       1874.36        17.21 o
  -1   3   3       1080.39       1055.42        10.25 o
   0   3   3       2424.07       2335.45        26.19 o
   1   3   3       1081.17       1058.83        13.82 o
   2   3   3       1729.20       1887.41        16.61 o
   3   3   3        159.82        174.05         4.19 o
   4   3   3        525.12        568.31         9.16 o
   5   3   3         67.21         70.37         5.49 o
   6   3   3         46.82         56.60         5.95 o
   7   3   3         44.44         53.41         5.45 o
  -6   4   3        120.11        119.37         6.93 o
  -5   4   3         54.12         54.01         4.50 o
  -4   4   3        227.97        232.27         6.04 o
  -3   4   3        340.38        354.52         7.86 o
  -2   4   3        136.11        154.74         3.52 o
  -1   4   3        213.83        202.55         4.21 o
   0   4   3        350.39        343.37         5.42 o
   1   4   3        214.03        209.49         3.64 o
   2   4   3        135.00        155.82         3.17 o
   3   4   3        340.48        340.56         5.08 o
   4   4   3        228.16        236.18         6.45 o
   5   4   3         54.27         58.72         5.85 o
   6   4   3        119.86        123.92         7.42 o
  -6   5   3          8.08         -2.55         5.27 o
  -5   5   3         31.26         22.46         7.82 o
  -4   5   3         47.93         45.13         7.16 o
  -3   5   3        610.64        611.85         9.83 o
  -2   5   3        288.93        296.16         5.65 o
  -1   5   3        103.84        107.33         3.71 o
   0   5   3          7.00          9.92         1.25 o
   1   5   3        103.73        111.53         3.09 o
   2   5   3        288.75        286.47         6.70 o
   3   5   3        610.60        575.82        10.52 o
   4   5   3         48.00         47.56         6.05 o
   5   5   3         31.30         12.24         8.91 o
   6   5   3          8.12          4.22         3.31 o
  -5   6   3         21.89         15.81         6.10 o
  -4   6   3         11.86          8.03         4.20 o
  -3   6   3       1144.46       1100.02        21.05 o
  -2   6   3        127.39        126.27         6.03 o
  -1   6   3        195.40        192.98         6.04 o
   0   6   3        141.66        140.86         4.72 o
   1   6   3        195.63        203.81         5.39 o
   2   6   3        127.41        128.27         5.78 o
   3   6   3       1143.33       1129.41        21.42 o
   4   6   3         11.80         16.45         6.03 o
   5   6   3         21.97         11.53         5.20 o
  -4   7   3        168.28        201.36        13.95 o
  -3   7   3        113.41        125.39         7.07 o
  -2   7   3        100.90         98.95         6.48 o
  -1   7   3         32.39         39.07         4.38 o
   0   7   3        143.47        132.27         5.69 o
   1   7   3         32.59         28.69         4.12 o
   2   7   3        100.60         98.11         6.52 o
   3   7   3        113.42        118.74         5.90 o
   4   7   3        168.42        201.08        15.70 o
  -2   8   3        140.10        151.99        10.79 o
  -1   8   3         11.97          9.36         2.81 o
   0   8   3          0.14          3.62         2.83 o
   1   8   3         11.95         10.80         3.42 o
   2   8   3        140.32        155.17         9.87 o
   0   0   4       1194.93       1068.33        20.66 o
   1   0   4       2111.22       2115.83        15.22 o
   2   0   4       1137.32       1167.17         9.93 o
   3   0   4        171.61        144.43         2.97 o
   4   0   4        832.37        870.16         9.66 o
   5   0   4       1318.26       1282.71        14.03 o
   6   0   4        355.03        347.28         7.92 o
   7   0   4         59.54         64.73         5.31 o
  -7   1   4         81.41         93.17         5.51 o
  -6   1   4        116.60        136.02         5.16 o
  -5   1   4         67.87         70.84         3.09 o
  -4   1   4        422.25        422.64         6.09 o
  -3   1   4        198.41        202.40         3.58 o
  -2   1   4       3507.30       3457.51        26.11 o
  -1   1   4       2603.77       2540.00        18.30 o
   0   1   4        473.15        432.30         4.11 o
   1   1   4       2602.00       2498.16        18.02 o
   2   1   4       3508.63       3501.58        26.15 o
   3   1   4        198.18        208.51         3.80 o
   4   1   4        422.08        414.78         6.07 o
   5   1   4         67.77         68.06         3.02 o
   6   1   4        116.51        127.32         4.73 o
   7   1   4         81.35         94.40         6.56 o
  -7   2   4         48.18         52.16         5.44 o
  -6   2   4         38.33         41.12         3.59 o
  -5   2   4        101.41        106.12         4.16 o
  -4   2   4         82.40         82.93         2.73 o
  -3   2   4        587.88        637.13         8.52 o
  -2   2   4       2141.64       2176.59        21.20 o
  -1   2   4        195.24        213.62         3.47 o
   0   2   4        121.34        108.34         2.09 o
   1   2   4        195.62        209.09         3.31 o
   2   2   4       2140.83       2179.23        18.91 o
   3   2   4        588.20        635.86         6.45 o
   4   2   4         82.60         83.96         2.41 o
   5   2   4        101.56        109.82         3.70 o
   6   2   4         38.35         37.19         3.09 o
   7   2   4         48.02         50.87         4.52 o
  -7   3   4         28.46         25.76         4.44 o
  -6   3   4        158.08        140.67         6.85 o
  -5   3   4        123.47        116.94         4.53 o
  -4   3   4        707.26        718.39        10.40 o
  -3   3   4        168.71        177.23         4.42 o
  -2   3   4         34.67         46.03         2.12 o
  -1   3   4        545.41        579.02         7.02 o
   0   3   4       1446.82       1519.09        14.78 o
   1   3   4        544.89        566.39         8.61 o
   2   3   4         34.54         45.37         1.48 o
   3   3   4        169.11        179.03         3.31 o
   4   3   4        707.69        716.38        10.13 o
   5   3   4        123.37        118.48         5.63 o
   6   3   4        158.33        150.13         9.58 o
   7   3   4         28.62         39.23         4.97 o
  -6   4   4         26.17         28.46         5.90 o
  -5   4   4         52.16         62.02         4.38 o
  -4   4   4        378.23        361.69         7.63 o
  -3   4   4        469.26        479.57         9.44 o
  -2   4   4        347.59        383.68         5.86 o
  -1   4   4       1063.61       1188.12        12.12 o
   0   4   4        153.88        169.03         3.56 o
   1   4   4       1064.24       1201.45        12.95 o
   2   4   4        347.44        382.09         6.27 o
   3   4   4        469.50        479.74         6.45 o
   4   4   4        378.86        361.48         8.77 o
   5   4   4         51.68         54.45         5.49 o
   6   4   4         26.05         27.35         4.21 o
  -6   5   4        257.82        266.88        17.17 o
  -5   5   4          4.47          3.15         2.65 o
  -4   5   4        489.65        515.54        21.63 o
  -3   5   4        521.91        505.09         9.51 o
  -2   5   4        313.05        318.26         6.18 o
  -1   5   4        182.49        190.14         4.84 o
   0   5   4        325.04        339.52         6.27 o
   1   5   4        182.64        201.36         3.60 o
   2   5   4        313.01        304.28         6.47 o
   3   5   4        522.04        489.03         9.55 o
   4   5   4        488.99        471.96        13.79 o
   5   5   4          4.49          2.70         2.19 o
   6   5   4        257.90        259.30        13.14 o
  -5   6   4         54.41         67.11         7.50 o
  -4   6   4         40.42         44.40         5.60 o
  -3   6   4        363.93        336.85        10.13 o
  -2   6   4        154.28        158.59         7.05 o
  -1   6   4         68.74         65.58         3.84 o
   0   6   4          2.79          0.01         1.04 o
   1   6   4         68.84         65.61         3.98 o
   2   6   4        153.97        149.64         6.10 o
   3   6   4        363.78        328.17         7.45 o
   4   6   4         40.27         51.44         6.79 o
   5   6   4         54.22         55.64         7.18 o
  -4   7   4         30.57         10.95         4.85 o
  -3   7   4          7.54          8.43         2.44 o
  -2   7   4        192.76        211.10         8.49 o
  -1   7   4        340.40        312.91        10.32 o
   0   7   4        199.35        212.25         7.17 o
   1   7   4        339.88        315.80         9.50 o
   2   7   4        192.82        225.72         8.50 o
   3   7   4          7.61          6.92         3.25 o
   4   7   4         30.57         27.64         6.67 o
  -2   8   4         88.32        101.26         8.56 o
  -1   8   4          7.20          3.22         3.95 o
   0   8   4          1.39          3.99         3.04 o
   1   8   4          7.22          9.90         3.47 o
   2   8   4         88.56         89.06        14.32 o
   2   0   5        421.68        414.28         4.73 o
   3   0   5       3810.59       3817.21        32.03 o
   4   0   5       1764.99       1743.71        16.44 o
   5   0   5       1484.69       1449.12        14.96 o
   6   0   5        191.18        185.84         6.85 o
   7   0   5        108.42         89.78         6.93 o
  -7   1   5        181.81        182.18         6.66 o
  -6   1   5        302.38        297.37         7.19 o
  -5   1   5         34.35         34.52         2.41 o
  -4   1   5        411.78        393.64         5.88 o
  -3   1   5        270.85        282.59         4.64 o
  -2   1   5       2302.58       2238.96        19.35 o
  -1   1   5       4673.72       4465.98        29.97 o
   0   1   5        323.52        324.69         3.57 o
   1   1   5       4673.79       4453.01        31.79 o
   2   1   5       2303.75       2242.72        17.23 o
   3   1   5        270.87        287.13         4.38 o
   4   1   5        411.88        401.94         5.94 o
   5   1   5         34.30         36.50         2.28 o
   6   1   5        302.90        302.90         8.15 o
   7   1   5        181.93        167.53         7.52 o
  -7   2   5          2.67         10.68         3.14 o
  -6   2   5         21.25         25.60         2.89 o
  -5   2   5        142.92        145.46         4.54 o
  -4   2   5        118.87        129.47         3.31 o
  -3   2   5        513.48        487.83         7.10 o
  -2   2   5        579.94        576.36         7.29 o
  -1   2   5        930.96        919.02         8.82 o
   0   2   5       2980.19       3032.27        23.31 o
   1   2   5        929.87        915.68         8.84 o
   2   2   5        579.22        572.06         7.47 o
   3   2   5        514.27        490.06         5.85 o
   4   2   5        118.86        130.64         2.94 o
   5   2   5        143.13        143.71         3.92 o
   6   2   5         21.24         24.76         2.59 o
   7   2   5          2.64          7.97         4.66 o
  -7   3   5        109.99        112.43         7.72 o
  -6   3   5         19.52         26.84         3.19 o
  -5   3   5        259.36        257.96         6.23 o
  -4   3   5         63.80         82.90         3.86 o
  -3   3   5        231.95        244.11         5.35 o
  -2   3   5         59.21         58.45         2.50 o
  -1   3   5        479.92        460.27         6.61 o
   0   3   5       1416.38       1453.98        20.64 o
   1   3   5        480.30        451.26         6.46 o
   2   3   5         58.97         58.53         1.63 o
   3   3   5        231.64        251.05         4.18 o
   4   3   5         64.06         73.56         2.23 o
   5   3   5        259.22        247.27         7.80 o
   6   3   5         19.28         29.84         3.82 o
   7   3   5        109.29        128.07         7.54 o
  -6   4   5        141.78        145.03         7.75 o
  -5   4   5         83.96         91.40         7.47 o
  -4   4   5         98.26        102.61         4.69 o
  -3   4   5        460.19        462.75         9.32 o
  -2   4   5        117.63        118.15         3.13 o
  -1   4   5        400.35        409.71         6.34 o
   0   4   5        478.21        506.74         6.65 o
   1   4   5        400.50        406.90         6.54 o
   2   4   5        117.21        116.87         3.67 o
   3   4   5        459.89        460.47         6.62 o
   4   4   5         98.38         92.34         4.41 o
   5   4   5         83.79         86.16         7.37 o
   6   4   5        141.61        144.71         8.97 o
  -6   5   5        126.62        140.49        11.34 o
  -5   5   5        167.58        167.69        11.18 o
  -4   5   5        132.05        128.41         7.89 o
  -3   5   5        494.86        484.53         8.55 o
  -2   5   5        191.46        205.48         5.33 o
  -1   5   5          6.51          6.56         1.41 o
   0   5   5         32.60         27.53         1.91 o
   1   5   5          6.53          4.54         1.22 o
   2   5   5        190.81        208.54         5.16 o
   3   5   5        494.82        499.93         9.93 o
   4   5   5        131.94        128.14         9.09 o
   5   5   5        167.07        180.13        10.91 o
   6   5   5        126.29        147.39        12.84 o
  -5   6   5        262.08        266.11        13.25 o
  -4   6   5         24.98         32.03         5.07 o
  -3   6   5        291.83        278.53         9.71 o
  -2   6   5        239.05        243.54         9.54 o
  -1   6   5        353.68        356.26         9.07 o
   0   6   5          0.52          0.02         1.35 o
   1   6   5        353.73        355.99         7.76 o
   2   6   5        238.72        237.12         7.31 o
   3   6   5        291.68        283.85         7.01 o
   4   6   5         24.81         27.34         5.89 o
   5   6   5        261.91        277.42        13.66 o
  -4   7   5         59.86         69.11         8.38 o
  -3   7   5         36.78         36.18         5.10 o
  -2   7   5         51.17         49.61         5.63 o
  -1   7   5        206.67        186.92         8.78 o
   0   7   5          0.88          1.89         1.69 o
   1   7   5        206.42        176.12         7.01 o
   2   7   5         50.85         52.28         4.35 o
   3   7   5         36.54         27.75         4.58 o
   4   7   5         59.87         71.33         7.76 o
  -2   8   5         28.59         16.83         3.32 o
  -1   8   5         39.26         34.59         5.78 o
   0   8   5         73.62         91.20         6.05 o
   1   8   5         39.22         29.44         3.95 o
   2   8   5         28.71         27.63         7.51 o
   0   0   6        452.72        504.65         6.35 o
   1   0   6       3016.39       2949.70        20.87 o
   2   0   6        475.62        530.07         5.62 o
   3   0   6          7.17         17.16         1.26 o
   4   0   6        381.09        410.46         6.02 o
   5   0   6        242.66        222.45         4.92 o
   6   0   6          0.56          9.65         1.66 o
   7   0   6         80.59         79.47         5.71 o
  -7   1   6        268.95        277.28         8.38 o
  -6   1   6        551.11        549.61        11.17 o
  -5   1   6         14.34         15.54         1.65 o
  -4   1   6        286.81        314.05         5.35 o
  -3   1   6         25.71         28.81         1.49 o
  -2   1   6        160.65        175.75         2.83 o
  -1   1   6       5187.14       5088.84        34.16 o
   0   1   6        831.26        864.34         7.27 o
   1   1   6       5187.27       5125.13        36.26 o
   2   1   6        160.86        173.66         2.74 o
   3   1   6         25.37         26.35         1.42 o
   4   1   6        287.46        315.80         5.20 o
   5   1   6         14.58         16.99         1.60 o
   6   1   6        551.19        518.27        10.38 o
   7   1   6        269.11        294.14        10.07 o
  -7   2   6         57.84         79.82         6.02 o
  -6   2   6        119.09        115.66         5.78 o
  -5   2   6        166.23        155.86         4.66 o
  -4   2   6         61.17         62.62         2.50 o
  -3   2   6        295.06        317.35         4.88 o
  -2   2   6        728.72        777.04        11.40 o
  -1   2   6         28.24         31.31         1.12 o
   0   2   6        715.36        744.30         7.57 o
   1   2   6         28.25         29.20         1.39 o
   2   2   6        728.13        783.83         8.01 o
   3   2   6        295.10        321.60         4.55 o
   4   2   6         61.35         62.11         2.19 o
   5   2   6        166.06        147.75         3.98 o
   6   2   6        119.06        115.08         5.26 o
   7   2   6         57.83         57.22         4.92 o
  -7   3   6         12.88         14.46         5.34 o
  -6   3   6        459.87        438.02        10.11 o
  -5   3   6        177.94        165.35         5.10 o
  -4   3   6         61.10         68.07         3.56 o
  -3   3   6        364.69        436.05         7.30 o
  -2   3   6        150.51        129.74         3.36 o
  -1   3   6        268.55        291.50         4.63 o
   0   3   6         60.70         80.66         2.15 o
   1   3   6        268.79        296.61         4.93 o
   2   3   6        150.27        134.00         2.60 o
   3   3   6        364.40        425.67         5.87 o
   4   3   6         60.75         59.39         2.18 o
   5   3   6        177.27        173.96         7.58 o
   6   3   6        461.64        481.55        15.09 o
   7   3   6         12.94         14.11         4.55 o
  -6   4   6         52.07         49.15         4.71 o
  -5   4   6        313.68        295.00         9.61 o
  -4   4   6        289.61        289.97         6.96 o
  -3   4   6         29.15         35.57         3.04 o
  -2   4   6       1041.18       1064.37        11.44 o
  -1   4   6       1310.70       1293.94        13.57 o
   0   4   6        497.98        528.06         6.88 o
   1   4   6       1309.98       1301.20        13.83 o
   2   4   6       1040.93       1061.75        12.13 o
   3   4   6         29.06         33.74         1.80 o
   4   4   6        289.53        286.78         8.29 o
   5   4   6        314.18        296.22        14.19 o
   6   4   6         52.03         35.61         5.23 o
  -6   5   6          7.40          7.22         3.66 o
  -5   5   6        110.28        114.23         9.89 o
  -4   5   6        296.53        303.88        12.83 o
  -3   5   6        537.45        519.20         8.91 o
  -2   5   6        103.07        109.19         3.69 o
  -1   5   6        260.32        231.58         5.06 o
   0   5   6         99.03         90.20         3.18 o
   1   5   6        261.02        246.81         6.52 o
   2   5   6        102.80        108.28         3.82 o
   3   5   6        537.39        524.11         8.52 o
   4   5   6        296.69        282.85        13.40 o
   5   5   6        110.15        125.05         9.97 o
   6   5   6          7.46          5.45         4.00 o
  -5   6   6         12.42          5.93         5.01 o
  -4   6   6         93.17         98.92        13.00 o
  -3   6   6        124.97        116.64         5.80 o
  -2   6   6        154.43        136.83         8.43 o
  -1   6   6        114.96        119.43         5.12 o
   0   6   6          0.50         -0.93         1.42 o
   1   6   6        115.31        122.21         4.89 o
   2   6   6        154.44        146.84         5.97 o
   3   6   6        125.41        133.93         5.15 o
   4   6   6         93.16         82.66         8.82 o
   5   6   6         12.48          1.70         3.18 o
  -4   7   6        150.57        139.89        11.17 o
  -3   7   6         22.86         24.02         3.74 o
  -2   7   6        102.01         93.48         6.89 o
  -1   7   6        395.10        417.08        13.65 o
   0   7   6        183.47        144.96         6.05 o
   1   7   6        395.38        385.74        10.68 o
   2   7   6        102.10         99.15         6.01 o
   3   7   6         23.01         32.49         2.78 o
   4   7   6        150.56        142.20        11.22 o
  -2   8   6         62.12         90.34         9.30 o
  -1   8   6         16.50         11.27         4.05 o
   0   8   6         17.24         19.44         3.16 o
   1   8   6         16.42          7.57         4.92 o
   2   8   6         62.16         85.61         9.13 o
   1   0   7        114.40        108.13         1.76 o
   2   0   7        957.41        999.83        10.20 o
   3   0   7       1280.58       1374.89        12.67 o
   4   0   7         56.64         68.67         2.52 o
   5   0   7         12.86          9.75         1.47 o
   6   0   7        337.30        336.50         9.26 o
   7   0   7         14.43         26.67         3.65 o
  -7   1   7        409.82        422.30        10.57 o
  -6   1   7         94.23         97.76         4.58 o
  -5   1   7         76.11         79.17         3.26 o
  -4   1   7       2041.17       2030.03        18.01 o
  -3   1   7         22.96         19.41         1.20 o
  -2   1   7       2287.37       2223.87        23.28 o
  -1   1   7       1106.10       1053.06         8.91 o
   0   1   7       1081.94       1028.93         8.79 o
   1   1   7       1105.91       1056.86         9.12 o
   2   1   7       2289.30       2205.02        17.91 o
   3   1   7         22.95         21.22         1.32 o
   4   1   7       2041.58       2000.75        17.85 o
   5   1   7         76.27         79.04         3.16 o
   6   1   7         94.30         94.20         4.89 o
   7   1   7        409.64        409.87        13.42 o
  -7   2   7         93.68        109.76        11.58 o
  -6   2   7        289.53        270.94         8.91 o
  -5   2   7         71.64         66.47         3.46 o
  -4   2   7         12.50         14.76         1.33 o
  -3   2   7        620.54        673.41         8.48 o
  -2   2   7          3.69          2.99         0.75 o
  -1   2   7       2420.63       2428.64        20.09 o
   0   2   7        378.24        422.68         5.04 o
   1   2   7       2419.80       2463.37        22.61 o
   2   2   7          3.67          2.38         0.55 o
   3   2   7        620.64        681.01         7.14 o
   4   2   7         12.42         15.11         1.23 o
   5   2   7         71.53         72.65         3.27 o
   6   2   7        290.16        300.80         8.12 o
   7   2   7         93.39         90.38         5.84 o
  -7   3   7        149.27        149.26         7.73 o
  -6   3   7         75.17         63.57         4.94 o
  -5   3   7        741.13        688.38        12.34 o
  -4   3   7        603.39        626.19        10.55 o
  -3   3   7        180.10        173.92         4.42 o
  -2   3   7        510.12        530.27         7.09 o
  -1   3   7        143.59        121.77         3.03 o
   0   3   7       2860.61       2939.37        26.69 o
   1   3   7        143.32        123.10         3.11 o
   2   3   7        511.35        529.13         6.03 o
   3   3   7        180.22        172.82         2.72 o
   4   3   7        603.59        619.19         8.17 o
   5   3   7        741.73        715.45        14.52 o
   6   3   7         75.05         71.73         6.16 o
   7   3   7        149.37        161.90         8.74 o
  -6   4   7         91.02         97.54         6.18 o
  -5   4   7        590.35        576.83        14.13 o
  -4   4   7         20.32         19.94         2.07 o
  -3   4   7        802.06        812.85        13.26 o
  -2   4   7        147.74        155.22         3.82 o
  -1   4   7       1154.08       1223.52        13.96 o
   0   4   7        144.71        152.53         3.49 o
   1   4   7       1152.35       1206.92        13.23 o
   2   4   7        147.63        148.48         3.80 o
   3   4   7        802.27        800.60         9.38 o
   4   4   7         20.31         24.52         3.46 o
   5   4   7        590.39        629.37        26.65 o
   6   4   7         91.05        107.66         8.36 o
  -6   5   7          0.83         -3.32         3.32 o
  -5   5   7         28.48         17.00         4.66 o
  -4   5   7         39.38         46.41         5.93 o
  -3   5   7        261.36        246.99         5.78 o
  -2   5   7        236.71        211.66         5.13 o
  -1   5   7       1571.71       1577.72        16.50 o
   0   5   7        184.04        161.11         3.86 o
   1   5   7       1571.39       1558.19        17.72 o
   2   5   7        236.56        204.68         5.28 o
   3   5   7        262.00        249.26         5.10 o
   4   5   7         39.64         40.11         6.81 o
   5   5   7         28.44         30.03         4.58 o
   6   5   7          0.82         -1.65         3.91 o
  -5   6   7        201.85        211.94        11.26 o
  -4   6   7        125.25        134.46        14.54 o
  -3   6   7         45.90         52.51         4.55 o
  -2   6   7        510.05        493.75        11.36 o
  -1   6   7        346.33        326.97         7.76 o
   0   6   7          0.01         -0.45         1.39 o
   1   6   7        346.61        324.37         7.49 o
   2   6   7        509.40        480.69        11.51 o
   3   6   7         45.70         55.41         3.05 o
   4   6   7        125.57        135.12        10.72 o
   5   6   7        201.80        209.39        14.39 o
  -4   7   7         32.26         28.57         6.44 o
  -3   7   7         67.74         56.79         5.71 o
  -2   7   7         44.49         41.35         4.87 o
  -1   7   7         66.84         75.23         6.25 o
   0   7   7          2.12          2.95         3.87 o
   1   7   7         66.80         69.15         4.94 o
   2   7   7         43.87         44.54         4.04 o
   3   7   7         67.81         58.15         6.06 o
   4   7   7         32.52         20.29         7.10 o
  -2   8   7         45.97         38.17         5.03 o
  -1   8   7          2.38          2.01         2.95 o
   0   8   7          0.20          2.91         2.80 o
   1   8   7          2.40          4.55         3.72 o
   2   8   7         46.13         51.78         5.17 o
   0   0   8       6752.48       6467.49        66.18 o
   1   0   8        582.42        606.29         5.82 o
   2   0   8       2951.83       3005.21        25.74 o
   3   0   8        572.02        588.41         8.21 o
   4   0   8        201.07        192.96         4.22 o
   5   0   8         23.90         33.68         2.24 o
   6   0   8       1248.00       1242.09        17.20 o
   7   0   8         84.59        100.55         6.10 o
  -7   1   8        294.30        283.40         8.68 o
  -6   1   8         21.12         16.57         2.40 o
  -5   1   8        768.20        767.69        10.35 o
  -4   1   8        202.60        216.47         4.27 o
  -3   1   8       1589.58       1679.27        16.20 o
  -2   1   8        121.62        126.43         2.69 o
  -1   1   8       4917.67       4711.81        34.23 o
   0   1   8        981.09        993.97         9.71 o
   1   1   8       4917.01       4777.21        32.13 o
   2   1   8        122.13        123.44         2.60 o
   3   1   8       1589.30       1650.65        16.97 o
   4   1   8        202.58        210.98         4.15 o
   5   1   8        767.83        753.32        10.35 o
   6   1   8         21.24         24.69         2.90 o
   7   1   8        293.75        284.21        14.01 o
  -7   2   8        188.24        181.05        10.31 o
  -6   2   8        750.06        720.47        13.26 o
  -5   2   8         78.12         77.76         3.56 o
  -4   2   8        108.32        110.25         3.16 o
  -3   2   8        111.36        105.26         2.96 o
  -2   2   8       1169.29       1225.67        13.82 o
  -1   2   8         47.76         44.45         1.57 o
   0   2   8       2060.07       2081.42        16.96 o
   1   2   8         47.96         44.38         1.45 o
   2   2   8       1168.58       1224.44        10.79 o
   3   2   8        111.51        110.91         2.37 o
   4   2   8        108.43        105.60         2.80 o
   5   2   8         77.98         73.92         3.29 o
   6   2   8        750.40        721.39        14.17 o
   7   2   8        187.69        182.31         7.72 o
  -7   3   8         32.39         39.96         6.79 o
  -6   3   8         23.32         25.01         3.72 o
  -5   3   8        396.95        385.35         8.91 o
  -4   3   8        216.39        212.95         5.68 o
  -3   3   8         79.31         81.70         3.21 o
  -2   3   8        367.45        378.34         5.55 o
  -1   3   8        361.97        378.12         6.36 o
   0   3   8        559.28        631.79         8.21 o
   1   3   8        361.69        367.16         6.62 o
   2   3   8        367.46        381.63         4.89 o
   3   3   8         79.22         78.58         2.00 o
   4   3   8        216.94        211.26         4.39 o
   5   3   8        396.39        400.48        11.22 o
   6   3   8         23.43         24.77         4.67 o
   7   3   8         32.24         48.26         5.18 o
  -6   4   8         82.62         81.36         7.56 o
  -5   4   8         34.48         26.75         3.66 o
  -4   4   8        273.52        283.36         7.19 o
  -3   4   8         98.67         88.40         3.94 o
  -2   4   8         91.48         90.21         3.30 o
  -1   4   8        215.37        206.71         4.33 o
   0   4   8       1088.24       1013.53        12.01 o
   1   4   8        214.98        204.89         4.73 o
   2   4   8         91.78         90.64         3.18 o
   3   4   8         98.61         87.04         2.83 o
   4   4   8        273.31        268.96         8.82 o
   5   4   8         34.43         31.57         6.74 o
   6   4   8         82.84         99.30         7.65 o
  -6   5   8         15.32          6.86         6.19 o
  -5   5   8         31.09         22.98         5.17 o
  -4   5   8        267.17        265.95        24.90 o
  -3   5   8        116.93        109.61         4.50 o
  -2   5   8        508.38        485.57         8.05 o
  -1   5   8        514.67        514.87         7.78 o
   0   5   8        171.13        181.62         4.02 o
   1   5   8        515.06        517.39         8.69 o
   2   5   8        508.40        488.19         8.92 o
   3   5   8        116.98        102.40         3.41 o
   5   5   8         31.07         22.93         4.38 o
   6   5   8         15.34          4.25         3.92 o
  -5   6   8         24.99         26.16         5.25 o
  -4   6   8        506.94        513.35        20.80 o
  -3   6   8        174.39        171.10         7.67 o
  -2   6   8       1205.26       1165.91        18.85 o
  -1   6   8         29.44         29.57         2.64 o
   0   6   8       1628.85       1521.44        18.28 o
   1   6   8         29.56         33.77         2.75 o
   2   6   8       1206.38       1147.21        18.43 o
   3   6   8        174.35        187.08         5.86 o
   4   6   8        507.39        540.83        19.72 o
   5   6   8         25.04         23.47         4.88 o
  -4   7   8        212.35        215.48        12.08 o
  -3   7   8        193.70        232.25        10.46 o
  -2   7   8         73.64         74.84         6.34 o
  -1   7   8        101.90        125.36         8.53 o
   0   7   8         49.09         49.29         3.26 o
   1   7   8        101.63        106.97         5.37 o
   2   7   8         73.96         79.11         5.49 o
   3   7   8        193.66        199.21         6.76 o
   4   7   8        212.51        219.98        13.09 o
  -2   8   8          3.28          3.12         3.14 o
  -1   8   8         31.84         39.90         4.66 o
   0   8   8          0.04          2.91         3.82 o
   1   8   8         32.15         42.69         4.11 o
   2   8   8          3.31         13.96         5.48 o
   1   0   9       2223.95       2186.84        16.36 o
   2   0   9       2174.68       2197.58        17.89 o
   3   0   9          0.27         13.37         1.05 o
   4   0   9         43.93         46.01         2.22 o
   5   0   9        106.59        101.65         3.36 o
   6   0   9         40.21         35.41         3.13 o
   7   0   9        268.38        233.08         8.15 o
  -7   1   9         78.24         81.72         6.40 o
  -6   1   9         90.68         88.47         4.71 o
  -5   1   9        322.95        324.49         6.15 o
  -4   1   9         88.59         88.70         2.75 o
  -3   1   9        155.28        145.74         2.88 o
  -2   1   9        358.35        355.42         4.96 o
  -1   1   9         48.52         37.78         1.34 o
   0   1   9        316.47        314.99         3.90 o
   1   1   9         48.72         37.45         1.25 o
   2   1   9        358.00        359.32         4.84 o
   3   1   9        154.91        146.14         2.94 o
   4   1   9         88.61         86.14         2.78 o
   5   1   9        323.08        322.89         6.09 o
   6   1   9         90.95         97.13         5.35 o
   7   1   9         78.10         87.22         6.18 o
  -7   2   9        195.29        192.50        10.67 o
  -6   2   9         12.00         16.11         2.25 o
  -5   2   9        247.84        241.98         6.16 o
  -4   2   9        239.31        220.13         5.16 o
  -3   2   9       1109.57       1149.56        12.37 o
  -2   2   9       1075.98       1182.90        13.26 o
  -1   2   9        648.68        680.66         8.77 o
   0   2   9        173.41        153.30         2.77 o
   1   2   9        650.06        680.94         6.65 o
   2   2   9       1074.97       1185.14        11.56 o
   3   2   9       1109.92       1144.28        11.79 o
   4   2   9        239.86        220.04         4.07 o
   5   2   9        247.80        247.21         5.44 o
   6   2   9         11.90         14.41         2.31 o
   7   2   9        195.31        208.48         8.37 o
  -7   3   9         67.06         62.80         8.51 o
  -6   3   9        299.18        272.60         9.80 o
  -5   3   9        152.32        153.74         6.24 o
  -4   3   9         63.71         60.78         3.43 o
  -3   3   9        144.18        192.74         4.72 o
  -2   3   9        351.79        331.93         5.21 o
  -1   3   9        350.98        358.61         5.81 o
   0   3   9       2270.92       2397.26        23.15 o
   1   3   9        350.89        354.15         5.53 o
   2   3   9        352.34        337.07         4.55 o
   3   3   9        143.90        190.99         3.23 o
   4   3   9         63.75         66.71         3.26 o
   5   3   9        152.27        149.68         7.61 o
   6   3   9        299.05        286.06        11.62 o
   7   3   9         66.94         59.20         5.67 o
  -6   4   9         91.24         92.96         7.10 o
  -5   4   9        130.42        137.92         8.68 o
  -4   4   9        284.55        301.60         7.20 o
  -3   4   9        356.62        348.18         7.51 o
  -2   4   9         91.68        102.85         3.63 o
  -1   4   9         89.17        100.90         3.10 o
   0   4   9        294.12        350.36         5.40 o
   1   4   9         89.11        102.66         3.19 o
   2   4   9         91.57        106.48         3.12 o
   3   4   9        357.29        357.87         5.68 o
   4   4   9        284.74        285.79         8.58 o
   5   4   9        130.73        142.91        11.32 o
   6   4   9         91.18         90.25         7.85 o
  -6   5   9         25.81         25.26         5.54 o
  -5   5   9        120.26        112.23         9.40 o
  -4   5   9         98.75        102.90         7.22 o
  -3   5   9        104.01         97.53         4.31 o
  -2   5   9        115.18        128.28         4.21 o
  -1   5   9        117.71        120.66         3.68 o
   0   5   9        885.59        921.70        10.56 o
   1   5   9        117.61        126.91         4.14 o
   2   5   9        115.34        127.70         4.19 o
   3   5   9        103.74        100.98         4.19 o
   4   5   9         98.96        131.84         9.10 o
   5   5   9        120.54        107.89        10.38 o
   6   5   9         25.77         25.08         4.47 o
  -5   6   9          2.66          4.74         5.12 o
  -4   6   9        159.25        151.41        10.84 o
  -3   6   9         81.52         82.94         7.32 o
  -2   6   9         79.25         83.73         5.17 o
  -1   6   9         53.80         61.11         3.90 o
   0   6   9          4.41         12.86         2.15 o
   1   6   9         53.65         67.29         3.82 o
   2   6   9         79.04         76.88         5.19 o
   3   6   9         81.27         81.24         4.15 o
   4   6   9        159.05        153.40        10.25 o
   5   6   9          2.68          0.44         3.97 o
  -4   7   9         48.30         52.77         6.32 o
  -3   7   9        499.32        507.21        14.83 o
  -2   7   9         11.47         13.99         5.72 o
  -1   7   9         64.74         63.45         6.04 o
   0   7   9         18.35         29.97         3.54 o
   1   7   9         64.87         76.33         6.33 o
   2   7   9         11.38         15.53         4.48 o
   3   7   9        499.85        533.77        11.81 o
   4   7   9         48.19         56.74         7.39 o
  -1   8   9        123.66        124.39         8.48 o
   0   8   9         28.99         26.37         4.97 o
   1   8   9        124.17        139.37         8.27 o
   0   0  10       2098.99       2085.87        22.26 o
   1   0  10       5330.42       5236.69        36.37 o
   2   0  10        488.27        543.56         5.96 o
   3   0  10        173.52        175.18         3.49 o
   4   0  10         20.01         23.13         1.61 o
   5   0  10        847.06        851.57        10.75 o
   6   0  10         56.15         66.23         4.20 o
   7   0  10          7.74          5.55         4.05 o
  -7   1  10         67.64         70.58         5.52 o
  -6   1  10         49.70         61.46         4.10 o
  -5   1  10        101.10        107.06         3.57 o
  -4   1  10        233.67        243.97         4.63 o
  -3   1  10        428.93        408.07         5.92 o
  -2   1  10       2519.76       2454.01        28.91 o
  -1   1  10        504.60        556.88         6.11 o
   0   1  10        801.06        763.70         7.37 o
   1   1  10        504.55        552.28         5.43 o
   2   1  10       2517.83       2431.41        23.73 o
   3   1  10        429.08        410.00         6.04 o
   4   1  10        233.73        245.98         4.68 o
   5   1  10        100.93        107.62         4.11 o
   6   1  10         49.63         62.86         4.71 o
   7   1  10         67.57         75.21         5.72 o
  -7   2  10         84.48         78.49         5.59 o
  -6   2  10         75.32         76.55         5.26 o
  -5   2  10        610.98        572.19         9.60 o
  -4   2  10        292.14        303.47         6.05 o
  -3   2  10        389.04        398.18         6.25 o
  -2   2  10        223.24        275.49         4.93 o
  -1   2  10        337.52        325.60         4.74 o
   0   2  10        685.44        739.40         7.51 o
   1   2  10        337.39        336.01         4.24 o
   2   2  10        223.38        272.20         4.09 o
   3   2  10        388.42        400.33         6.28 o
   4   2  10        292.77        307.39         5.56 o
   5   2  10        611.01        563.26         9.01 o
   6   2  10         75.09         79.64         4.91 o
   7   2  10         84.53         89.09         8.47 o
  -7   3  10        122.60        142.41        12.46 o
  -6   3  10         83.28         86.33         6.58 o
  -5   3  10         83.62         95.06         4.91 o
  -4   3  10         38.20         40.26         2.89 o
  -3   3  10        241.41        237.33         5.12 o
  -2   3  10        136.87        137.07         3.25 o
  -1   3  10        116.09        117.58         3.07 o
   0   3  10          7.66          8.57         1.03 o
   1   3  10        116.34        120.83         3.12 o
   2   3  10        136.90        138.84         2.76 o
   3   3  10        241.23        241.27         3.71 o
   4   3  10         38.12         43.99         1.83 o
   5   3  10         83.76        100.54         7.04 o
   6   3  10         83.08         76.84         6.49 o
   7   3  10        122.75        134.17         8.70 o
  -6   4  10         59.14         68.94         6.03 o
  -5   4  10        471.53        186.69        19.74 o
  -3   4  10        157.14        161.77         5.05 o
  -2   4  10        173.33        152.35         4.19 o
  -1   4  10        664.01        658.71         8.80 o
   0   4  10        284.22        307.39         5.06 o
   1   4  10        663.99        661.95         8.75 o
   2   4  10        173.18        150.39         3.58 o
   3   4  10        156.96        159.35         3.62 o
   4   4  10        707.11        303.05        30.75 o
   6   4  10         59.34         56.92         5.91 o
  -6   5  10         81.86         86.23        10.42 o
  -5   5  10         36.14         35.79         6.99 o
  -4   5  10        369.36        355.53        11.99 o
  -3   5  10        584.87        562.11        10.09 o
  -2   5  10        642.67        655.25        10.28 o
  -1   5  10         43.28         48.44         2.95 o
   0   5  10        278.43        295.70         5.41 o
   1   5  10         43.24         48.52         2.84 o
   2   5  10        642.74        661.98        10.03 o
   3   5  10        585.24        562.35        11.16 o
   4   5  10        369.91        368.93        14.31 o
   5   5  10         36.04         55.51         7.88 o
   6   5  10         81.95         79.06         7.65 o
  -5   6  10         74.34         70.78         8.12 o
  -4   6  10          9.81          7.46         3.15 o
  -3   6  10         39.97         32.23         3.93 o
  -2   6  10        695.62        680.08        24.32 o
  -1   6  10        346.53        354.27         8.22 o
   0   6  10        373.23        398.66         8.08 o
   1   6  10        346.04        352.72         7.81 o
   2   6  10        695.96        640.81        13.24 o
   3   6  10         40.19         49.10         6.14 o
   4   6  10          9.80          3.38         2.30 o
   5   6  10         74.88         85.18         9.09 o
  -4   7  10          4.59         -0.54         3.68 o
  -3   7  10        279.51        281.33        10.65 o
  -2   7  10        217.65        199.60         9.64 o
  -1   7  10        305.58        296.54        10.11 o
   0   7  10        177.33        176.16         7.66 o
   1   7  10        305.70        287.72         9.66 o
   2   7  10        217.57        193.74         7.82 o
   3   7  10        279.49        268.89         8.74 o
   4   7  10          4.58          5.16         3.32 o
  -1   8  10         25.67         35.92         6.37 o
   0   8  10         27.69         46.32         5.54 o
   1   8  10         25.68         36.10         4.24 o
   1   0  11       2916.66       2758.98        20.43 o
   2   0  11       1135.33       1162.24        12.43 o
   3   0  11        760.45        759.53         8.52 o
   4   0  11        150.15        144.53         3.58 o
   5   0  11        127.44        142.84         4.08 o
   6   0  11        375.56        359.28         8.41 o
   7   0  11        110.81        110.62         8.36 o
  -7   1  11         97.07        102.58         6.63 o
  -6   1  11        148.97        140.02         5.55 o
  -5   1  11        771.31        752.53        10.53 o
  -4   1  11          1.01         -0.30         0.66 o
  -3   1  11         21.30         20.25         1.48 o
  -2   1  11       1904.27       1915.31        20.69 o
  -1   1  11        897.24        875.50         8.70 o
   0   1  11        971.04        947.68         8.58 o
   1   1  11        898.36        885.99         8.33 o
   2   1  11       1903.88       1919.63        17.74 o
   3   1  11         21.13         23.28         1.57 o
   4   1  11          1.04          2.45         1.07 o
   5   1  11        771.38        761.37        11.18 o
   6   1  11        148.69        135.37         6.79 o
   7   1  11         97.47        114.40         6.81 o
  -7   2  11          5.36          3.88         5.01 o
  -6   2  11        189.50        194.70         7.83 o
  -5   2  11        365.86        357.45         8.39 o
  -4   2  11        388.63        371.00         6.91 o
  -3   2  11        899.60        891.88        10.25 o
  -2   2  11        321.98        328.68         5.71 o
  -1   2  11        236.33        231.47         3.93 o
   0   2  11       1319.24       1336.86        11.78 o
   1   2  11        237.61        235.41         3.58 o
   2   2  11        322.16        327.84         4.01 o
   3   2  11        899.40        903.03        10.35 o
   4   2  11        388.01        378.46         6.38 o
   5   2  11        365.98        369.35         7.91 o
   6   2  11        189.36        171.32         6.43 o
   7   2  11          5.31          7.13         3.23 o
  -7   3  11         69.04         83.62         8.40 o
  -6   3  11        133.88        127.92         9.58 o
  -5   3  11          7.90          8.79         2.40 o
  -4   3  11        277.70        276.04         6.51 o
  -3   3  11        244.11        251.71         5.32 o
  -2   3  11        172.79        194.57         4.02 o
  -1   3  11        459.34        493.87         5.96 o
   0   3  11        426.90        378.36         5.55 o
   1   3  11        459.82        486.22         6.73 o
   2   3  11        172.87        194.66         3.38 o
   3   3  11        244.15        254.82         3.93 o
   4   3  11        277.16        280.16         5.19 o
   5   3  11          7.93          5.19         2.39 o
   6   3  11        134.02        144.41         9.26 o
   7   3  11         69.19         68.91         6.29 o
  -6   4  11         36.40         30.88         5.67 o
  -5   4  11        138.16        134.49        10.70 o
  -4   4  11        169.15        185.72         6.18 o
  -3   4  11        889.24        847.79        13.15 o
  -2   4  11        257.79        267.23         5.67 o
  -1   4  11        234.68        215.88         4.78 o
   0   4  11        522.40        535.60         7.54 o
   1   4  11        234.38        208.40         4.57 o
   2   4  11        258.52        269.69         4.99 o
   3   4  11        889.92        846.10        10.50 o
   4   4  11        169.66        181.30         9.26 o
   5   4  11        138.08        130.08        10.77 o
   6   4  11         36.52         40.98         5.31 o
  -6   5  11         40.87         40.99         7.40 o
  -5   5  11        524.21        493.29        14.67 o
  -4   5  11         95.67         91.30         7.57 o
  -3   5  11        189.78        188.33         5.87 o
  -2   5  11        451.82        441.99         8.93 o
  -1   5  11        166.26        163.09         4.55 o
   0   5  11        138.42        129.14         3.89 o
   1   5  11        166.12        168.33         4.61 o
   2   5  11        452.89        457.70         8.07 o
   3   5  11        189.87        190.20         6.72 o
   4   5  11         95.30        115.93         9.27 o
   5   5  11        525.06        501.83        16.11 o
   6   5  11         40.83         47.86         5.81 o
  -5   6  11        133.99        114.19        15.82 o
  -4   6  11         73.72         67.66         8.82 o
  -3   6  11       1028.79       1029.50        30.03 o
  -2   6  11         39.25         34.41         3.53 o
  -1   6  11         37.24         38.73         3.31 o
   0   6  11         48.87         55.93         3.10 o
   1   6  11         37.28         41.55         3.13 o
   2   6  11         39.36         30.90         3.14 o
   3   6  11       1029.81       1014.97        18.30 o
   4   6  11         73.56         76.63         7.35 o
   5   6  11        134.13        125.54        10.65 o
  -3   7  11         14.50         11.17         3.48 o
  -2   7  11        100.87        106.63         7.34 o
  -1   7  11         13.42          9.44         3.26 o
   0   7  11         24.25         20.15         3.55 o
   1   7  11         13.52         16.88         2.53 o
   2   7  11        101.20        103.68         6.02 o
   3   7  11         14.59         10.31         4.72 o
  -1   8  11         25.56         18.36         4.49 o
   0   8  11         14.78         13.29         4.63 o
   1   8  11         25.67         27.79         6.05 o
   0   0  12       2692.30       2653.93        34.18 o
   1   0  12       1582.04       1623.70        15.01 o
   2   0  12        136.31        151.33         2.84 o
   3   0  12       2417.54       2440.11        25.02 o
   4   0  12         10.30         11.21         1.17 o
   5   0  12        735.57        733.52         9.85 o
   6   0  12        203.03        178.25         6.35 o
   7   0  12        132.24        147.17         7.48 o
  -7   1  12        143.15        165.40         9.23 o
  -6   1  12        148.93        137.89         6.03 o
  -5   1  12        450.34        433.36         9.06 o
  -4   1  12        169.30        169.19         3.39 o
  -3   1  12        374.73        369.76         5.61 o
  -2   1  12       1750.81       1860.49        18.56 o
  -1   1  12        395.08        389.20         5.07 o
   0   1  12        118.64        141.38         2.55 o
   1   1  12        394.60        394.45         4.55 o
   2   1  12       1751.31       1851.38        20.71 o
   3   1  12        374.31        354.77         5.76 o
   4   1  12        169.30        166.63         4.17 o
   5   1  12        450.01        421.86         7.58 o
   6   1  12        148.86        138.35         8.23 o
   7   1  12        142.96        137.76         7.44 o
  -7   2  12         78.58         59.85         6.98 o
  -6   2  12         94.88        111.19         8.23 o
  -5   2  12        123.72        131.11         5.12 o
  -4   2  12        622.66        631.12         9.06 o
  -3   2  12        647.86        626.78         8.18 o
  -2   2  12       2184.03       2165.43        20.57 o
  -1   2  12       1164.89       1180.33        15.38 o
   0   2  12        654.30        669.92         7.30 o
   1   2  12       1163.38       1183.09        10.59 o
   2   2  12       2183.58       2180.75        17.32 o
   3   2  12        648.02        631.34         8.24 o
   4   2  12        622.23        623.79         8.87 o
   5   2  12        124.22        118.13         5.51 o
   6   2  12         94.73        102.37         6.05 o
   7   2  12         78.46         80.27         6.75 o
  -7   3  12        121.51        121.89         9.84 o
  -6   3  12         32.52         56.98         5.27 o
  -5   3  12        108.82        104.08         5.24 o
  -4   3  12        233.17        260.68         6.33 o
  -3   3  12        106.26        112.51         3.82 o
  -2   3  12        115.91        114.68         3.19 o
  -1   3  12        711.60        738.53         8.47 o
   0   3  12         20.43         23.93         1.47 o
   1   3  12        711.24        725.74         8.90 o
   2   3  12        115.94        117.39         2.76 o
   3   3  12        106.13        110.78         3.07 o
   4   3  12        234.10        264.11         5.24 o
   5   3  12        109.73         97.71         3.92 o
   6   3  12         32.59         49.18         6.57 o
   7   3  12        121.14        129.23         8.20 o
  -6   4  12         51.78         51.41         9.45 o
  -5   4  12         88.51         97.60         6.73 o
  -4   4  12        500.82        484.98        10.20 o
  -3   4  12        455.09        476.23         9.48 o
  -2   4  12        154.93        152.98         4.30 o
  -1   4  12       1114.26       1136.03        12.56 o
   0   4  12        450.19        469.00         6.46 o
   1   4  12       1114.46       1114.35        12.50 o
   2   4  12        155.52        157.76         3.91 o
   3   4  12        454.33        460.86         7.19 o
   4   4  12        501.23        501.93        16.60 o
   5   4  12         88.08         94.75        10.25 o
   6   4  12         51.83         59.76         6.17 o
  -5   5  12          2.21          2.66         2.96 o
  -4   5  12          4.80         -2.06         2.86 o
  -3   5  12         63.78         57.16         3.87 o
  -2   5  12         60.64         71.57         4.16 o
  -1   5  12         39.44         36.46         2.74 o
   0   5  12        203.94        207.65         5.30 o
   1   5  12         39.65         44.62         2.78 o
   2   5  12         60.91         62.99         3.41 o
   3   5  12         63.72         68.21         3.86 o
   4   5  12          4.75          4.33         2.67 o
   5   5  12          2.23          2.48         1.61 o
  -5   6  12        100.11         96.64         9.57 o
  -4   6  12        130.25        129.91        10.44 o
  -3   6  12         37.92         43.64         3.98 o
  -2   6  12         63.97         76.36         4.73 o
  -1   6  12         92.59         94.13         4.79 o
   0   6  12         36.21         43.34         2.75 o
   1   6  12         92.58         95.26         4.54 o
   2   6  12         64.22         68.84         4.68 o
   3   6  12         37.85         41.76         3.68 o
   4   6  12        130.25        152.48        10.89 o
   5   6  12         99.85         89.20         9.24 o
  -3   7  12         26.11         32.98         6.60 o
  -2   7  12         11.55         17.31         3.81 o
  -1   7  12          7.93          3.56         3.32 o
   0   7  12        220.64        213.22         8.65 o
   1   7  12          7.86          7.75         2.54 o
   2   7  12         11.45          8.83         2.80 o
   3   7  12         26.30         30.54         4.08 o
  -1   8  12         16.68         14.90         5.97 o
   0   8  12         37.14         28.96         4.66 o
   1   8  12         16.90         14.22         4.88 o
   1   0  13       9815.25       9395.30        75.59 o
   2   0  13        133.23        118.94         3.88 o
   3   0  13       3260.11       3223.87        25.39 o
   4   0  13        166.51        183.18         3.93 o
   5   0  13       1199.04       1196.18        15.19 o
   6   0  13         60.88         53.87         3.93 o
   7   0  13         48.09         47.79         4.54 o
  -7   1  13         80.08         93.76         5.92 o
  -6   1  13         69.75         65.85         3.77 o
  -5   1  13        145.80        146.77         3.83 o
  -4   1  13        181.02        175.49         4.18 o
  -3   1  13        311.26        342.51         5.40 o
  -2   1  13        225.59        237.04         3.36 o
  -1   1  13       1188.10       1180.83        17.75 o
   0   1  13        613.61        611.09         6.46 o
   1   1  13       1187.75       1212.43        10.21 o
   2   1  13        226.25        245.02         4.30 o
   3   1  13        310.63        338.26         5.63 o
   4   1  13        181.27        178.27         4.43 o
   5   1  13        146.06        146.04         4.46 o
   6   1  13         69.68         66.17         4.61 o
   7   1  13         80.13         95.76         7.10 o
  -7   2  13         36.48         41.77         5.76 o
  -6   2  13         65.23         85.19         7.74 o
  -5   2  13         13.86         16.61         2.29 o
  -4   2  13         41.06         37.38         2.44 o
  -3   2  13        506.61        519.96         7.32 o
  -2   2  13       1203.69       1261.92        13.63 o
  -1   2  13        299.87        320.01         5.09 o
   0   2  13        573.19        601.29         6.85 o
   1   2  13        300.22        322.35         4.71 o
   2   2  13       1203.73       1260.81        11.51 o
   3   2  13        507.71        512.62         7.35 o
   4   2  13         41.25         38.70         2.52 o
   5   2  13         13.89         14.49         2.30 o
   6   2  13         65.56         98.71         5.73 o
   7   2  13         36.58         53.43         6.60 o
  -6   3  13         41.83         50.13         6.22 o
  -5   3  13        259.72        258.31         6.99 o
  -4   3  13        136.33        134.38         4.84 o
  -3   3  13         16.66         17.91         1.74 o
  -2   3  13        177.76        183.83         3.93 o
  -1   3  13        162.32        142.54         2.95 o
   0   3  13         68.83         74.24         2.36 o
   1   3  13        162.18        148.67         3.27 o
   2   3  13        177.99        183.31         3.55 o
   3   3  13         16.66         20.86         1.69 o
   4   3  13        136.17        132.81         3.77 o
   5   3  13        259.45        263.83        12.65 o
   6   3  13         42.06         45.19         4.87 o
  -6   4  13          6.55          4.06         5.58 o
  -5   4  13         82.71         74.83         7.09 o
  -4   4  13         86.35         75.77         4.92 o
  -3   4  13         84.13         77.17         4.27 o
  -2   4  13         98.04         99.59         3.58 o
  -1   4  13         55.08         55.65         2.74 o
   0   4  13         18.30         17.35         1.46 o
   1   4  13         54.93         52.98         2.70 o
   2   4  13         98.58         97.73         3.25 o
   3   4  13         83.32         84.50         3.64 o
   4   4  13         86.34         75.22         4.24 o
   5   4  13         82.91         81.30         8.42 o
   6   4  13          6.54         -0.87         3.26 o
  -5   5  13         53.52         41.38         5.59 o
  -4   5  13         62.96         54.67         5.25 o
  -3   5  13        239.43        231.76         7.16 o
  -2   5  13         78.42         73.02         4.13 o
  -1   5  13         17.43         23.96         2.47 o
   0   5  13        388.62        374.14         6.28 o
   1   5  13         17.36         22.43         2.04 o
   2   5  13         78.42         78.33         3.85 o
   3   5  13        239.21        230.69         7.12 o
   4   5  13         62.96         59.91         8.06 o
   5   5  13         53.40         40.17         5.45 o
  -4   6  13         20.46         15.84         5.12 o
  -3   6  13        565.49        540.52        17.59 o
  -2   6  13        187.37        180.41         6.91 o
  -1   6  13       1855.33       1833.06        22.08 o
   0   6  13        541.82        501.63         7.76 o
   1   6  13       1854.56       1826.79        22.48 o
   2   6  13        187.17        195.72         6.27 o
   3   6  13        565.77        571.18        13.22 o
   4   6  13         20.46         18.58         5.35 o
  -3   7  13          8.93          8.00         3.23 o
  -2   7  13         57.64         72.02         6.55 o
  -1   7  13         39.31         40.23         4.82 o
   0   7  13         98.75         93.82         7.14 o
   1   7  13         39.27         50.60         4.00 o
   2   7  13         57.57         54.22         5.73 o
   3   7  13          9.02         11.46         4.35 o
   0   8  13         13.18         10.06         3.64 o
   0   0  14       6808.81       6603.77        88.60 o
   1   0  14        341.69        400.11         5.37 o
   2   0  14        530.61        562.27         7.56 o
   3   0  14        330.65        322.85         4.91 o
   4   0  14         25.17         22.46         1.70 o
   5   0  14          1.20          0.57         1.19 o
   6   0  14          1.69          1.80         2.15 o
   7   0  14         14.66         11.73         4.89 o
  -7   1  14         95.95        112.18        11.57 o
  -6   1  14         53.79         54.64         4.45 o
  -5   1  14        565.69        564.68         9.23 o
  -4   1  14         82.37         80.12         3.01 o
  -3   1  14        718.12        730.77         9.38 o
  -2   1  14         22.28         20.32         0.93 o
  -1   1  14       1857.03       1792.70        23.97 o
   0   1  14        553.83        613.84         8.06 o
   1   1  14       1857.22       1839.57        15.31 o
   2   1  14         22.32         20.06         1.45 o
   3   1  14        718.23        738.17         9.13 o
   4   1  14         82.22         75.52         3.15 o
   5   1  14        564.88        546.19         9.81 o
   6   1  14         53.84         49.46         4.11 o
   7   1  14         95.78        110.62         7.23 o
  -7   2  14         87.28         84.91         8.34 o
  -6   2  14        244.04        211.31        11.73 o
  -5   2  14         30.61         29.80         2.82 o
  -4   2  14        173.07        177.93         4.66 o
  -3   2  14        128.29        124.92         3.29 o
  -2   2  14        331.91        305.89         5.14 o
  -1   2  14        425.87        448.83         6.44 o
   0   2  14       1810.80       1864.95        16.86 o
   1   2  14        425.45        461.26         5.59 o
   2   2  14        332.20        315.61         4.60 o
   3   2  14        128.06        130.48         3.53 o
   4   2  14        173.03        175.72         4.77 o
   5   2  14         30.39         27.06         3.12 o
   6   2  14        243.90        231.44        11.54 o
   7   2  14         87.18         95.68         6.52 o
  -6   3  14         65.16         62.13         5.88 o
  -5   3  14        379.27        351.05         9.06 o
  -4   3  14         35.98         33.38         3.36 o
  -3   3  14        393.98        383.41         7.00 o
  -2   3  14        121.10        121.75         3.27 o
  -1   3  14        420.17        442.50         6.95 o
   0   3  14       1073.27       1106.42        11.50 o
   1   3  14        419.79        455.49         6.43 o
   2   3  14        121.04        117.81         2.87 o
   3   3  14        393.86        384.47         6.24 o
   4   3  14         36.14         38.86         2.47 o
   5   3  14        379.26        341.25        15.99 o
   6   3  14         65.06         75.85         5.08 o
  -6   4  14        274.54        277.94        13.75 o
  -5   4  14        106.04        112.78         7.73 o
  -4   4  14        737.52        684.80        12.87 o
  -3   4  14        507.64        483.99         8.70 o
  -2   4  14        814.85        802.00        10.73 o
  -1   4  14         11.89         13.81         1.49 o
   0   4  14        609.46        632.76         8.16 o
   1   4  14         12.04         11.51         1.49 o
   2   4  14        814.44        779.73         9.72 o
   3   4  14        507.27        485.64         8.39 o
   4   4  14        737.90        692.11        13.02 o
   5   4  14        106.07        104.46         9.74 o
   6   4  14        274.80        280.34        11.85 o
  -5   5  14          1.97         -2.94         2.94 o
  -4   5  14        137.68        148.79         8.64 o
  -3   5  14        305.53        311.99         8.76 o
  -2   5  14        861.26        837.28        12.46 o
  -1   5  14        322.19        307.21         6.56 o
   0   5  14          2.63          2.66         1.07 o
   1   5  14        322.82        304.36         6.56 o
   2   5  14        861.91        848.75        12.60 o
   3   5  14        306.12        309.91         8.46 o
   4   5  14        137.51        139.88        12.02 o
   5   5  14          1.90          1.38         1.49 o
  -4   6  14          0.88         -2.58         2.94 o
  -3   6  14         90.65         85.88         6.78 o
  -2   6  14         26.50         30.97         3.84 o
  -1   6  14         70.12         77.53         4.69 o
   0   6  14          0.96          0.53         2.02 o
   1   6  14         70.43         86.42         4.44 o
   2   6  14         26.48         33.81         3.08 o
   3   6  14         90.78         94.51         6.20 o
   4   6  14          0.90         -0.89         2.29 o
  -3   7  14         87.38        117.34        12.38 o
  -2   7  14         95.12         95.28         7.56 o
  -1   7  14         28.50         32.73         4.76 o
   0   7  14          0.45          2.68         3.51 o
   1   7  14         28.29         26.75         3.39 o
   2   7  14         95.23         99.69         6.36 o
   3   7  14         87.35        122.66         8.18 o
   1   0  15       2694.06       2857.53        31.40 o
   2   0  15        115.44        126.49         2.53 o
   3   0  15       1030.05       1071.18        10.84 o
   4   0  15        140.20        137.02         3.43 o
   5   0  15        521.91        492.06         8.40 o
   6   0  15        170.44        174.47         6.89 o
   7   0  15          0.03          2.81         3.27 o
  -7   1  15         16.04         12.41         8.91 o
  -6   1  15        306.40        275.54        14.19 o
  -5   1  15         28.85         30.82         2.49 o
  -4   1  15         41.25         38.41         2.38 o
  -3   1  15        844.00        874.30        10.94 o
  -2   1  15        384.76        388.68         4.69 o
  -1   1  15        535.30        529.66         7.21 o
   0   1  15       1391.90       1428.86        14.06 o
   1   1  15        535.59        549.05         6.84 o
   2   1  15        384.83        400.90         5.71 o
   3   1  15        844.46        868.28        10.18 o
   4   1  15         41.58         38.31         2.35 o
   5   1  15         28.72         31.83         2.66 o
   6   1  15        307.10        291.23         8.76 o
   7   1  15         15.96         14.50         4.40 o
  -7   2  15         10.90         10.34         6.03 o
  -6   2  15        272.30        270.69        11.43 o
  -5   2  15        160.87        147.58         5.45 o
  -4   2  15        401.45        397.71         7.10 o
  -3   2  15        161.29        168.68         4.05 o
  -2   2  15        106.17        106.88         3.29 o
  -1   2  15        553.23        573.79         8.72 o
   0   2  15       1964.42       1929.34        16.83 o
   1   2  15        553.49        588.85         6.78 o
   2   2  15        106.59        108.65         2.57 o
   3   2  15        161.59        164.92         4.20 o
   4   2  15        400.77        391.15         6.93 o
   5   2  15        161.29        144.60         5.82 o
   6   2  15        272.11        251.96         8.92 o
   7   2  15         10.91         16.23         3.75 o
  -6   3  15         99.48        109.53        10.41 o
  -5   3  15        148.85        167.96         7.78 o
  -4   3  15        306.65        314.91         7.16 o
  -3   3  15        135.88        148.78         4.37 o
  -2   3  15       2008.03       2021.41        18.64 o
  -1   3  15        983.17        989.14        10.63 o
   0   3  15        357.31        369.92         5.98 o
   1   3  15        982.55        997.64        10.45 o
   2   3  15       2007.55       2033.04        17.32 o
   3   3  15        135.80        143.67         3.78 o
   4   3  15        307.01        327.92         6.48 o
   5   3  15        149.02        172.39         8.24 o
   6   3  15         99.73        122.35         4.61 o
  -6   4  15         24.79         19.50         5.56 o
  -5   4  15         21.11         21.96         3.93 o
  -4   4  15         39.03         32.15         3.74 o
  -3   4  15        145.39        132.04         4.90 o
  -2   4  15        391.02        383.81         7.19 o
  -1   4  15         35.11         35.82         1.60 o
   0   4  15        398.14        418.18         6.58 o
   1   4  15         35.09         35.73         2.33 o
   2   4  15        390.51        399.70         6.57 o
   3   4  15        145.55        135.10         4.21 o
   4   4  15         39.00         41.79         6.06 o
   5   4  15         21.12         18.99         4.74 o
   6   4  15         24.90          5.01         5.58 o
  -5   5  15         52.51         45.56         6.45 o
  -4   5  15         55.36         55.83         5.73 o
  -3   5  15         63.98         70.50         5.02 o
  -2   5  15        295.90        297.33         6.33 o
  -1   5  15         65.85         71.11         3.68 o
   0   5  15        147.82        164.63         4.17 o
   1   5  15         65.73         73.23         3.58 o
   2   5  15        295.31        299.92         7.15 o
   3   5  15         63.78         66.39         3.99 o
   4   5  15         55.05         67.40         3.25 o
   5   5  15         52.73         57.35         7.12 o
  -4   6  15        176.60        182.89        10.14 o
  -3   6  15        130.03        120.31         6.80 o
  -2   6  15        359.78        352.77        12.70 o
  -1   6  15         42.43         46.00         3.93 o
   0   6  15        143.65        150.32         4.63 o
   1   6  15         42.29         36.77         4.03 o
   2   6  15        359.26        356.29         9.45 o
   3   6  15        130.12        132.57         7.54 o
   4   6  15        176.24        183.86        11.43 o
  -3   7  15          2.34          6.80         3.02 o
  -2   7  15         34.41         43.45         4.96 o
  -1   7  15         54.55         50.18         5.18 o
   0   7  15         43.65         36.16         4.43 o
   1   7  15         54.46         59.06         4.88 o
   2   7  15         34.72         43.76         4.45 o
   3   7  15          2.34         -3.71         5.25 o
   0   0  16       2548.15       2664.04        41.69 o
   1   0  16         14.39         18.94         1.29 o
   2   0  16        448.96        447.76         5.55 o
   3   0  16       1670.27       1747.76        16.14 o
   4   0  16         33.56         34.39         1.95 o
   5   0  16         44.68         50.06         3.40 o
   6   0  16        208.26        214.02         7.60 o
   7   0  16          5.83         10.17         3.01 o
  -7   1  16         10.66          8.57         3.74 o
  -6   1  16         56.44         63.63         6.59 o
  -5   1  16        129.89        144.40         5.70 o
  -4   1  16         38.34         40.78         3.51 o
  -3   1  16        882.54        898.06        10.99 o
  -2   1  16        532.31        540.92         7.54 o
  -1   1  16        883.21        956.48        12.00 o
   0   1  16          9.91          4.18         0.71 o
   1   1  16        884.55        972.17         9.74 o
   2   1  16        531.48        549.22         6.99 o
   3   1  16        883.11        908.65        10.23 o
   4   1  16         38.47         42.14         2.42 o
   5   1  16        129.80        135.97         5.39 o
   6   1  16         56.61         55.52         4.74 o
   7   1  16         10.59          4.27         3.88 o
  -7   2  16         76.08         78.51         8.00 o
  -6   2  16         68.48         80.58         6.98 o
  -5   2  16        400.11        402.93         9.82 o
  -4   2  16          1.78          3.63         1.25 o
  -3   2  16         91.10         83.81         3.07 o
  -2   2  16         94.75         98.76         2.49 o
  -1   2  16        394.06        411.20         6.52 o
   0   2  16        635.89        634.06         7.39 o
   1   2  16        393.99        412.78         5.37 o
   2   2  16         94.56         97.54         2.54 o
   3   2  16         91.52         79.17         3.04 o
   4   2  16          1.82          2.12         1.39 o
   5   2  16        400.81        438.09        10.20 o
   6   2  16         68.62         67.84         6.40 o
   7   2  16         75.71         84.74         6.05 o
  -6   3  16         10.63         12.50         3.85 o
  -5   3  16         19.44         24.77         5.63 o
  -4   3  16        641.82        626.67        12.00 o
  -3   3  16        294.06        290.08         6.55 o
  -2   3  16        507.92        481.13         7.19 o
  -1   3  16        567.36        536.03         7.41 o
   0   3  16        107.30        113.68         3.07 o
   1   3  16        567.51        547.88         7.13 o
   2   3  16        507.47        479.27         6.50 o
   3   3  16        293.90        290.44         5.52 o
   4   3  16        641.32        608.34         9.64 o
   5   3  16         19.36         21.69         3.27 o
   6   3  16         10.60         11.07         2.23 o
  -6   4  16          4.52          2.76         3.22 o
  -5   4  16         63.90         81.34         7.33 o
  -4   4  16        176.94        169.02         6.76 o
  -3   4  16        147.60        157.73         4.44 o
  -2   4  16         73.70         73.65         3.54 o
  -1   4  16        145.71        151.55         3.47 o
   0   4  16        292.70        278.93         5.13 o
   1   4  16        145.86        152.93         3.88 o
   2   4  16         73.57         75.03         3.22 o
   3   4  16        147.78        153.07         4.34 o
   4   4  16        176.89        171.56         7.12 o
   5   4  16         63.63         79.68         4.79 o
   6   4  16          4.51          4.86         3.13 o
  -5   5  16         10.57          5.43         4.05 o
  -4   5  16        657.04        618.75        17.33 o
  -3   5  16        133.60        150.44         6.75 o
  -2   5  16        198.78        201.84         5.56 o
  -1   5  16        113.28        124.25         4.90 o
   0   5  16        631.00        603.78         8.87 o
   1   5  16        113.11        117.83         4.22 o
   2   5  16        198.93        204.17         5.91 o
   3   5  16        133.01        138.95         5.34 o
   4   5  16        656.64        612.42        12.91 o
   5   5  16         10.54          6.90         6.88 o
  -4   6  16         17.53         21.28         6.29 o
  -3   6  16          9.44          4.19         3.28 o
  -2   6  16        454.42        415.20        13.05 o
  -1   6  16         17.35         18.53         3.06 o
   0   6  16        534.21        493.62         9.33 o
   1   6  16         17.26         16.38         2.54 o
   2   6  16        455.00        435.26        10.76 o
   3   6  16          9.46          7.72         3.46 o
   4   6  16         17.55          6.02         4.22 o
  -3   7  16         21.07         17.94         6.13 o
  -2   7  16        111.82        124.88         7.61 o
  -1   7  16        212.36        214.19        13.26 o
   0   7  16         30.44         29.97         4.29 o
   1   7  16        212.58        215.26         8.56 o
   2   7  16        111.94        128.95         8.37 o
   3   7  16         21.15         20.43         6.90 o
   1   0  17        180.95        211.97         3.17 o
   2   0  17        808.51        833.93         9.99 o
   3   0  17        383.14        381.07         5.64 o
   4   0  17          1.71          3.88         0.96 o
   5   0  17         50.66         54.10         3.04 o
   6   0  17          1.48          4.01         1.86 o
   7   0  17         14.33         11.92         3.94 o
  -7   1  17         28.52         41.41         5.44 o
  -6   1  17         99.86        115.68         9.34 o
  -5   1  17        225.53        204.18         8.34 o
  -4   1  17        216.60        213.20         5.28 o
  -3   1  17         26.52         23.92         1.61 o
  -2   1  17        560.32        582.28         8.38 o
  -1   1  17       2699.72       2753.77        26.79 o
   0   1  17        254.11        275.21         4.23 o
   1   1  17       2699.95       2803.70        22.89 o
   2   1  17        559.67        584.00         7.83 o
   3   1  17         26.46         25.47         1.78 o
   4   1  17        215.96        222.16         4.77 o
   5   1  17        225.70        199.14         6.29 o
   6   1  17         99.95        104.22        10.89 o
   7   1  17         28.40         29.86         5.67 o
  -6   2  17        183.15        177.25        14.33 o
  -5   2  17         63.58         59.20         4.61 o
  -4   2  17        748.04        719.29        12.99 o
  -3   2  17        111.47        113.47         3.50 o
  -2   2  17       1303.18       1315.55        12.81 o
  -1   2  17        471.10        494.07         7.63 o
   0   2  17          9.63          8.31         0.99 o
   1   2  17        470.78        497.11         5.98 o
   2   2  17       1302.85       1302.97        12.43 o
   3   2  17        111.40        114.53         3.55 o
   4   2  17        748.93        731.81        10.82 o
   5   2  17         63.55         48.99         3.87 o
   6   2  17        183.57        183.46         8.03 o
  -6   3  17         94.93         94.88         7.41 o
  -5   3  17          2.79          0.76         2.73 o
  -4   3  17        389.17        372.44         9.56 o
  -3   3  17         13.80         13.17         1.73 o
  -2   3  17        104.13        119.20         3.41 o
  -1   3  17         62.31         72.78         2.68 o
   0   3  17        127.35        115.51         3.33 o
   1   3  17         62.35         65.70         2.50 o
   2   3  17        104.21        117.34         3.11 o
   3   3  17         13.61         15.15         1.59 o
   4   3  17        388.66        369.97         7.34 o
   5   3  17          2.79          3.06         3.73 o
   6   3  17         94.75        107.79         6.08 o
  -6   4  17         88.53        100.32         7.89 o
  -5   4  17        284.84        268.43        11.91 o
  -4   4  17         25.14         23.75         3.22 o
  -3   4  17        611.21        583.39        10.68 o
  -2   4  17        828.32        822.88        11.46 o
  -1   4  17        174.65        171.14         4.04 o
   0   4  17         44.56         67.22         2.78 o
   1   4  17        174.82        171.64         4.26 o
   2   4  17        828.23        810.73        11.89 o
   3   4  17        610.87        592.32         9.79 o
   4   4  17         24.91         30.29         3.35 o
   5   4  17        284.79        281.95        14.89 o
   6   4  17         88.36         84.42         8.30 o
  -5   5  17         91.03        103.44        10.40 o
  -4   5  17         26.39         21.47         4.28 o
  -3   5  17        123.07        119.07         6.43 o
  -2   5  17        487.37        491.10         9.61 o
  -1   5  17        121.07        120.24         5.20 o
   0   5  17         37.60         46.86         2.72 o
   1   5  17        121.38        118.32         4.80 o
   2   5  17        487.90        490.35        10.44 o
   3   5  17        123.04        120.13         5.34 o
   4   5  17         26.53         30.54         2.99 o
   5   5  17         90.47        106.78         8.58 o
  -4   6  17         19.79         18.06         4.54 o
  -3   6  17         38.21         45.46         4.47 o
  -2   6  17          4.13          3.14         2.87 o
  -1   6  17        775.81        739.22        16.96 o
   0   6  17        331.44        324.98         6.47 o
   1   6  17        775.60        754.67        15.56 o
   2   6  17          4.10          4.60         4.19 o
   3   6  17         37.98         55.91         5.27 o
   4   6  17         19.88         21.71         4.94 o
  -3   7  17        120.08        134.41         8.75 o
  -2   7  17         47.51         49.39         5.73 o
  -1   7  17         26.96         27.27         4.15 o
   0   7  17        129.25        149.61         8.37 o
   1   7  17         27.08         23.97         3.94 o
   2   7  17         47.40         53.12         4.89 o
   3   7  17        120.03        146.26         6.64 o
   0   0  18        241.52        237.94         5.44 o
   1   0  18       1464.13       1497.43        15.22 o
   2   0  18        114.38        140.48         3.56 o
   3   0  18        101.34        105.96         2.78 o
   4   0  18         37.08         41.92         2.17 o
   5   0  18       1354.24       1306.19        17.52 o
   6   0  18        219.69        218.36         6.26 o
   7   0  18          5.31         12.57         3.51 o
  -7   1  18         49.98         61.00         7.56 o
  -6   1  18         23.21         15.10         4.06 o
  -5   1  18         20.65         27.15         3.22 o
  -4   1  18        579.94        574.56        10.23 o
  -3   1  18        864.53        876.75        10.66 o
  -2   1  18        512.00        527.49         7.58 o
  -1   1  18        873.06        916.11        10.78 o
   0   1  18         25.41         26.96         1.51 o
   1   1  18        872.04        933.98         9.72 o
   2   1  18        512.39        522.45         6.59 o
   3   1  18        863.72        907.07        10.39 o
   4   1  18        579.63        558.62         8.39 o
   5   1  18         20.76         25.32         2.80 o
   6   1  18         23.21         13.71         3.72 o
   7   1  18         49.92         67.99         5.89 o
  -6   2  18         38.05         26.42         4.00 o
  -5   2  18        469.61        468.28        13.87 o
  -4   2  18        292.36        294.84         8.26 o
  -3   2  18          3.44          5.37         1.11 o
  -2   2  18       1862.47       1826.50        16.60 o
  -1   2  18        562.94        558.21         7.94 o
   0   2  18        420.16        375.97         5.50 o
   1   2  18        562.96        558.67         6.72 o
   2   2  18       1861.36       1828.76        16.11 o
   3   2  18          3.49          2.66         1.07 o
   4   2  18        293.33        289.06         6.20 o
   5   2  18        469.66        462.70        10.34 o
   6   2  18         38.23         25.05         3.43 o
  -6   3  18         27.18         35.20         4.84 o
  -5   3  18         48.68         45.97         5.61 o
  -4   3  18        725.80        671.51        16.54 o
  -3   3  18        700.44        642.62        10.49 o
  -2   3  18        254.15        249.71         5.00 o
  -1   3  18         66.29         80.03         2.81 o
   0   3  18         15.14         16.30         1.50 o
   1   3  18         66.29         78.41         2.73 o
   2   3  18        254.08        251.50         4.57 o
   3   3  18        699.52        671.51         9.64 o
   4   3  18        726.40        710.94        11.35 o
   5   3  18         48.77         49.73         4.31 o
   6   3  18         27.12         34.24         3.26 o
  -6   4  18        102.69        105.67         8.10 o
  -5   4  18         17.73          8.19         6.73 o
  -4   4  18        320.10        301.65        10.16 o
  -3   4  18         12.80         13.73         2.17 o
  -2   4  18        780.32        754.42         9.30 o
  -1   4  18         11.50         16.81         1.71 o
   0   4  18        208.85        249.53         5.13 o
   1   4  18         11.38         16.64         1.60 o
   2   4  18        779.97        776.45        11.28 o
   3   4  18         13.00         14.28         2.26 o
   4   4  18        320.12        302.79         9.21 o
   5   4  18         17.80         10.57         3.90 o
   6   4  18        102.60         99.92         9.36 o
  -5   5  18         12.56          7.71         4.45 o
  -4   5  18        147.56        131.53        10.60 o
  -3   5  18        431.62        394.15        10.69 o
  -2   5  18         19.14         22.11         2.52 o
  -1   5  18        257.55        248.92         7.43 o
   0   5  18        199.39        200.76         5.31 o
   1   5  18        256.98        239.93         5.71 o
   2   5  18         19.03         20.97         3.06 o
   3   5  18        431.00        405.50         9.86 o
   4   5  18        147.07        146.61         6.10 o
   5   5  18         12.58         -0.91         3.11 o
  -4   6  18         92.46         93.61        10.41 o
  -3   6  18         38.91         45.84         4.63 o
  -2   6  18         76.62         80.56         5.47 o
  -1   6  18         19.87         20.00         3.15 o
   0   6  18         48.99         74.12         3.59 o
   1   6  18         19.79         23.18         3.63 o
   2   6  18         76.49         79.57         6.73 o
   3   6  18         39.00         60.01         4.64 o
   4   6  18         92.32         92.13         5.92 o
  -2   7  18        103.17        124.09         7.97 o
  -1   7  18        163.65        158.30         9.57 o
   0   7  18        197.76        179.81         8.89 o
   1   7  18        163.30        164.21        11.27 o
   2   7  18        103.30        131.14         6.93 o
   1   0  19        896.95        902.30         9.55 o
   2   0  19         21.16         28.77         1.92 o
   3   0  19        313.10        311.76         5.14 o
   4   0  19         48.68         49.40         2.49 o
   5   0  19        480.26        439.09         8.01 o
   6   0  19         17.29         34.35         2.65 o
  -6   1  19        335.09        340.79        13.62 o
  -5   1  19        203.73        210.27         7.78 o
  -4   1  19        581.57        576.56        11.37 o
  -3   1  19        222.26        210.17         4.31 o
  -2   1  19        817.78        802.61        10.22 o
  -1   1  19         91.55         90.83         2.79 o
   0   1  19       1507.05       1478.30        13.56 o
   1   1  19         91.74         97.97         2.67 o
   2   1  19        819.89        823.95         8.99 o
   3   1  19        222.28        213.61         4.60 o
   4   1  19        581.78        572.06         8.56 o
   5   1  19        203.78        209.67         6.19 o
   6   1  19        334.60        321.66         9.15 o
  -6   2  19         48.65         48.23         5.92 o
  -5   2  19        123.65        117.46         8.29 o
  -4   2  19        422.61        390.04        11.68 o
  -3   2  19        807.86        805.77        11.01 o
  -2   2  19         39.21         42.70         1.60 o
  -1   2  19         12.57         12.37         1.43 o
   0   2  19        102.36         98.46         2.81 o
   1   2  19         12.60         12.32         1.07 o
   2   2  19         39.06         43.71         2.05 o
   3   2  19        807.37        826.56        10.86 o
   4   2  19        423.02        398.89         7.26 o
   5   2  19        123.76        122.29         5.73 o
   6   2  19         48.52         53.82         5.35 o
  -6   3  19         11.35          1.39         3.23 o
  -5   3  19         65.80         78.19        11.30 o
  -4   3  19        136.21        132.15         7.26 o
  -3   3  19         19.59         25.17         2.24 o
  -2   3  19        899.65        942.46        11.57 o
  -1   3  19        347.87        365.34         6.13 o
   0   3  19          3.97          3.95         0.96 o
   1   3  19        347.95        361.75         5.63 o
   2   3  19        899.92        909.61        10.53 o
   3   3  19         19.58         25.97         2.02 o
   4   3  19        135.92        138.98         5.16 o
   5   3  19         65.86         85.98         5.33 o
   6   3  19         11.18          5.95         4.63 o
  -5   4  19         96.09         99.41        10.13 o
  -4   4  19         25.23         30.28         4.21 o
  -3   4  19       1348.22       1315.68        21.12 o
  -2   4  19        334.39        316.85         5.70 o
  -1   4  19        346.10        327.10         6.39 o
   0   4  19          7.21          6.35         1.49 o
   1   4  19        345.91        317.59         5.87 o
   2   4  19        334.42        317.71         6.88 o
   3   4  19       1347.10       1288.68        18.15 o
   4   4  19         25.32         17.84         3.44 o
   5   4  19         95.79        105.10         5.18 o
  -5   5  19         11.85          9.55         3.74 o
  -4   5  19         34.09         32.02         6.60 o
  -3   5  19        224.28        207.65         9.27 o
  -2   5  19        756.89        739.34        12.89 o
  -1   5  19        281.77        266.23        11.22 o
   0   5  19       1864.20       1780.83        20.34 o
   1   5  19        281.69        277.83         6.52 o
   2   5  19        756.35        730.21        13.69 o
   3   5  19        224.18        235.54         6.93 o
   4   5  19         33.86         34.91         4.88 o
   5   5  19         11.89          7.86         5.28 o
  -4   6  19         24.93         24.10         6.35 o
  -3   6  19          6.75          6.85         3.01 o
  -2   6  19        172.41        186.99         7.74 o
  -1   6  19        120.46        131.30         7.12 o
   0   6  19        414.05        418.27         9.69 o
   1   6  19        120.79        134.27         6.54 o
   2   6  19        172.26        182.41         8.38 o
   3   6  19          6.69         15.18         2.81 o
   4   6  19         24.93         30.13         3.70 o
  -2   7  19          2.79          3.19         4.62 o
  -1   7  19          5.47          9.64         3.95 o
   0   7  19          6.05          6.56         3.40 o
   1   7  19          5.52          8.78         2.46 o
   2   7  19          2.78          6.51         2.69 o
   0   0  20       4735.92       4717.74        49.47 o
   1   0  20        152.21        167.18         2.86 o
   2   0  20        230.06        232.83         4.88 o
   3   0  20        127.68        111.69         3.52 o
   4   0  20        127.86        135.81         3.84 o
   5   0  20         11.12         15.28         2.18 o
   6   0  20        213.91        223.27         8.93 o
  -6   1  20         39.72         36.97         4.92 o
  -5   1  20        221.53        193.71         8.55 o
  -4   1  20         86.02         86.99         4.97 o
  -3   1  20         42.66         58.23         3.17 o
  -2   1  20        186.13        201.24         4.45 o
  -1   1  20        782.51        760.61         9.52 o
   0   1  20         27.62         42.68         1.90 o
   1   1  20        783.08        764.95         8.85 o
   2   1  20        185.20        201.73         3.95 o
   3   1  20         42.80         55.94         2.82 o
   4   1  20         86.38         92.94         3.80 o
   5   1  20        222.28        187.10         6.81 o
   6   1  20         39.66         37.82         3.85 o
  -6   2  20        208.70        192.44         9.27 o
  -5   2  20        111.02        111.76         9.23 o
  -4   2  20        242.45        237.75         7.26 o
  -3   2  20        231.28        247.49         7.59 o
  -2   2  20        225.63        220.87         5.15 o
  -1   2  20        360.21        371.90         6.09 o
   0   2  20         10.19         16.55         1.36 o
   1   2  20        359.57        368.23         5.26 o
   2   2  20        225.30        215.97         4.36 o
   3   2  20        231.62        252.04         5.34 o
   4   2  20        241.67        239.72         5.50 o
   5   2  20        110.70        123.49         5.41 o
   6   2  20        208.70        196.81         7.68 o
  -6   3  20        455.77        441.15        14.05 o
  -5   3  20        262.77        270.20        11.12 o
  -4   3  20        409.72        405.87        12.21 o
  -3   3  20         78.78         77.80         4.84 o
  -2   3  20          4.85          7.26         1.27 o
  -1   3  20        275.09        281.08         5.34 o
   0   3  20         20.62         21.28         1.62 o
   1   3  20        275.37        278.47         4.91 o
   2   3  20          4.80          5.44         1.01 o
   3   3  20         78.84         83.66         3.34 o
   4   3  20        409.90        382.00         8.48 o
   5   3  20        262.34        257.43         8.16 o
   6   3  20        456.04        469.51        20.86 o
  -5   4  20        153.57        170.67        13.04 o
  -4   4  20        107.85        130.40         8.16 o
  -3   4  20        122.67        114.45         5.58 o
  -2   4  20        196.80        197.81         4.82 o
  -1   4  20         97.53        103.21         3.46 o
   0   4  20        250.64        245.41         5.26 o
   1   4  20         97.84        103.09         4.10 o
   2   4  20        197.03        204.87         5.25 o
   3   4  20        122.69        120.73         7.11 o
   4   4  20        107.82        130.69         8.98 o
   5   4  20        153.55        160.74         6.80 o
  -5   5  20        172.80        198.93        11.86 o
  -4   5  20          3.71          7.18         3.02 o
  -3   5  20        114.36        135.64        13.48 o
  -2   5  20        806.65        777.92        13.70 o
  -1   5  20        166.51        157.89         6.60 o
   0   5  20        161.20        170.81         4.75 o
   1   5  20        165.45        149.64         4.71 o
   2   5  20        806.11        751.82        13.43 o
   3   5  20        114.44        128.07         5.87 o
   4   5  20          3.70         13.63         3.53 o
   5   5  20        173.06        164.37        10.43 o
  -4   6  20         17.74         27.65         5.79 o
  -3   6  20         38.85         28.22         6.54 o
  -2   6  20         26.00         44.87         4.90 o
  -1   6  20         11.09         13.17         3.54 o
   0   6  20        125.24        138.99         5.29 o
   1   6  20         11.13         24.33         3.46 o
   2   6  20         26.15         34.61         5.88 o
   3   6  20         38.59         32.75         5.83 o
   4   6  20         17.65         23.86         3.89 o
  -2   7  20         51.28         44.02         6.75 o
  -1   7  20         30.34         34.67         4.94 o
   0   7  20         13.77         10.73         6.13 o
   1   7  20         30.21         35.98         3.87 o
   2   7  20         50.94         51.91         5.82 o
   1   0  21        866.50        846.98         8.98 o
   2   0  21        165.73        167.24         4.19 o
   3   0  21       1025.75       1002.97        15.71 o
   4   0  21        108.16        121.42         4.15 o
   5   0  21        200.93        203.64         5.69 o
   6   0  21         19.48         19.51         5.46 o
  -6   1  21        211.55        231.50        10.85 o
  -5   1  21        128.97        143.08        10.44 o
  -4   1  21       1014.38       1028.73        22.35 o
  -3   1  21        336.31        341.81         5.26 o
  -2   1  21        378.55        384.62         6.55 o
  -1   1  21        425.26        424.15         6.65 o
   0   1  21        374.93        403.13         5.74 o
   1   1  21        424.22        429.08         6.23 o
   2   1  21        377.98        391.38         5.78 o
   3   1  21        336.28        327.68         6.44 o
   4   1  21       1013.47       1006.25        15.02 o
   5   1  21        129.27        138.86         5.52 o
   6   1  21        212.32        240.79         7.77 o
  -6   2  21         14.58         12.08         4.40 o
  -5   2  21        179.02        154.85         9.73 o
  -4   2  21        214.08        206.55         8.12 o
  -3   2  21         94.15         95.52         4.70 o
  -2   2  21        278.42        266.07         5.87 o
  -1   2  21        997.52        954.39        11.42 o
   0   2  21        316.87        317.07         5.36 o
   1   2  21        996.08        953.66        10.18 o
   2   2  21        278.08        270.93         4.96 o
   3   2  21         94.18         98.95         3.61 o
   4   2  21        213.45        199.30         6.01 o
   5   2  21        179.54        162.91         6.16 o
   6   2  21         14.43         19.24         3.78 o
  -6   3  21         39.74         38.17         6.45 o
  -5   3  21         81.10         98.02         7.30 o
  -4   3  21        232.29        226.75        10.87 o
  -3   3  21        158.61        157.21         6.09 o
  -2   3  21         69.18         66.86         3.05 o
  -1   3  21        250.40        256.19         5.41 o
   0   3  21         17.56         23.39         1.72 o
   1   3  21        250.87        248.49         4.77 o
   2   3  21         69.12         72.60         3.08 o
   3   3  21        158.48        159.67         4.88 o
   4   3  21        231.58        208.80         6.29 o
   5   3  21         80.99         89.42         5.35 o
   6   3  21         39.76         36.30         4.18 o
  -5   4  21        156.52        174.21         8.89 o
  -4   4  21         10.89         16.02         2.87 o
  -3   4  21          2.38          0.49         2.78 o
  -2   4  21        581.09        556.08         9.86 o
  -1   4  21        201.55        191.97         5.06 o
   0   4  21        518.45        492.29         7.73 o
   1   4  21        200.81        183.17         4.62 o
   2   4  21        580.79        557.26         9.19 o
   3   4  21          2.41          3.78         2.86 o
   4   4  21         10.94         11.90         2.35 o
   5   4  21        156.60        179.08         8.71 o
  -4   5  21        103.20        104.04        14.70 o
  -3   5  21         63.13         69.56         5.86 o
  -2   5  21         45.57         44.51         4.20 o
  -1   5  21         73.41         74.29         3.59 o
   0   5  21         16.77         17.50         1.98 o
   1   5  21         73.48         73.40         3.72 o
   2   5  21         45.61         42.63         3.70 o
   3   5  21         62.96         71.08         4.26 o
   4   5  21        103.51        100.36         8.21 o
  -3   6  21         15.77         10.36         5.11 o
  -2   6  21         55.08         51.25         4.67 o
  -1   6  21        271.13        264.20         9.45 o
   0   6  21        322.19        318.80         7.38 o
   1   6  21        270.92        288.08        12.56 o
   2   6  21         54.93         55.05         4.81 o
   3   6  21         15.98         11.81         4.32 o
  -1   7  21         13.68         17.70         3.68 o
   0   7  21        161.96        142.37         9.34 o
   1   7  21         13.72         18.25         4.91 o
   0   0  22         16.40         29.76         2.54 o
   1   0  22        117.98        116.82         2.47 o
   2   0  22         49.95         55.67         2.84 o
   3   0  22        310.02        298.13         6.28 o
   4   0  22        122.44        105.53         4.17 o
   5   0  22        409.91        401.53         8.88 o
   6   0  22        340.59        349.22        16.76 o
  -6   1  22         66.51         73.14         6.52 o
  -5   1  22         53.82         58.84         5.34 o
  -4   1  22         88.99         78.73         4.46 o
  -3   1  22          6.46          6.93         1.28 o
  -2   1  22        303.71        296.40         5.80 o
  -1   1  22         33.50         31.73         1.88 o
   0   1  22        191.01        199.85         3.89 o
   1   1  22         33.63         31.23         1.98 o
   2   1  22        303.18        306.22         5.23 o
   3   1  22          6.40          9.03         1.55 o
   4   1  22         88.95         82.91         4.24 o
   5   1  22         53.64         59.71         4.19 o
   6   1  22         66.66         79.62         6.53 o
  -6   2  22        219.65        247.89        10.27 o
  -5   2  22        127.24        130.65         8.60 o
  -4   2  22         20.97         31.63         3.79 o
  -3   2  22        749.64        762.84        13.44 o
  -2   2  22        899.01        880.74        12.41 o
  -1   2  22        367.17        364.97         6.20 o
   0   2  22       1021.91       1012.19        10.99 o
   1   2  22        366.65        367.67         5.42 o
   2   2  22        899.76        878.68        10.28 o
   3   2  22        749.74        763.05        11.05 o
   4   2  22         20.99         30.03         2.82 o
   5   2  22        127.60        130.75         8.27 o
   6   2  22        219.74        228.61        11.72 o
  -6   3  22         23.96         28.67         4.44 o
  -5   3  22        322.96        315.37        10.78 o
  -4   3  22         31.42         37.12         4.44 o
  -3   3  22        124.76        123.61         6.56 o
  -2   3  22        179.90        167.12         5.02 o
  -1   3  22       1107.03       1124.81        13.15 o
   0   3  22        221.78        230.40         5.05 o
   1   3  22       1106.00       1107.92        12.37 o
   2   3  22        180.21        166.26         4.25 o
   3   3  22        124.63        126.16         5.26 o
   4   3  22         31.02         37.69         3.40 o
   5   3  22        323.45        308.21         9.16 o
   6   3  22         23.96         25.20         4.19 o
  -5   4  22         43.16         43.52         5.94 o
  -4   4  22        253.18        263.58        10.11 o
  -3   4  22         73.19         69.31         5.05 o
  -2   4  22        443.00        410.10         8.17 o
  -1   4  22         95.68         98.24         3.84 o
   0   4  22        452.15        430.30         7.36 o
   1   4  22         95.64        104.74         3.75 o
   2   4  22        442.71        413.94         8.32 o
   3   4  22         73.25         78.86         4.49 o
   4   4  22        253.31        242.41         8.31 o
   5   4  22         43.10         50.44         5.15 o
  -4   5  22        243.57        252.63        14.14 o
  -3   5  22         52.70         50.26         5.32 o
  -2   5  22        195.68        192.00         8.55 o
  -1   5  22        126.74        131.28         4.83 o
   0   5  22        216.03        210.84         5.68 o
   1   5  22        127.32        135.49         5.16 o
   2   5  22        195.27        176.94         6.45 o
   3   5  22         52.76         51.66         3.93 o
   4   5  22        243.57        273.59         8.70 o
  -3   6  22         32.62         22.76         6.63 o
  -2   6  22         51.82         47.76         5.79 o
  -1   6  22        153.77        154.38         7.29 o
   0   6  22        472.56        451.25         9.22 o
   1   6  22        153.58        168.38         6.76 o
   2   6  22         51.75         61.75         4.59 o
   3   6  22         32.48         30.48         6.48 o
  -1   7  22         81.96         76.37         6.14 o
   0   7  22        152.80        153.03        10.04 o
   1   7  22         82.35         78.23         7.41 o
   1   0  23         78.04         85.69         3.13 o
   2   0  23        249.09        278.14         5.99 o
   3   0  23         12.53          9.18         1.86 o
   4   0  23        160.17        154.71         5.15 o
   5   0  23         97.79        100.38         3.77 o
   6   0  23         86.11         84.87         8.99 o
  -6   1  23         47.95         71.07         6.25 o
  -5   1  23        159.54        167.48         7.86 o
  -4   1  23        152.43        144.05         6.02 o
  -3   1  23        121.30        119.82         3.22 o
  -2   1  23        607.69        565.71         8.82 o
  -1   1  23         26.89         29.35         1.86 o
   0   1  23         77.52         80.63         2.78 o
   1   1  23         27.07         28.86         2.02 o
   2   1  23        608.01        593.14         7.62 o
   3   1  23        121.13        130.00         4.25 o
   4   1  23        152.97        137.68         5.29 o
   5   1  23        159.07        166.72         6.58 o
   6   1  23         47.98         65.87         7.55 o
  -6   2  23         94.06        108.80         7.79 o
  -5   2  23         97.85         95.77         6.97 o
  -4   2  23         21.97         15.42         2.77 o
  -3   2  23        218.68        196.10         6.88 o
  -2   2  23        477.92        456.72         8.16 o
  -1   2  23        292.76        302.89         5.66 o
   0   2  23          5.57          6.36         1.04 o
   1   2  23        292.07        305.15         5.05 o
   2   2  23        478.62        425.96         6.85 o
   3   2  23        218.59        199.97         5.43 o
   4   2  23         22.08         16.60         2.39 o
   5   2  23         97.66         94.10         6.12 o
   6   2  23         93.85        112.36         6.70 o
  -5   3  23        162.40        160.92         8.16 o
  -4   3  23         31.72         44.50         5.43 o
  -3   3  23        173.74        186.08         9.11 o
  -2   3  23          9.51          9.37         2.08 o
  -1   3  23        139.52        142.44         4.29 o
   0   3  23        162.68        148.31         3.90 o
   1   3  23        139.60        144.71         3.91 o
   2   3  23          9.61          9.17         1.89 o
   3   3  23        173.70        161.37         5.25 o
   4   3  23         31.66         44.96         4.03 o
   5   3  23        162.12        150.87         6.61 o
  -5   4  23         25.10         12.99         4.15 o
  -4   4  23        145.04        176.29        10.65 o
  -3   4  23        203.61        202.87         9.41 o
  -2   4  23        358.07        326.87         7.48 o
  -1   4  23        265.00        254.96         6.05 o
   0   4  23        485.69        481.97         7.68 o
   1   4  23        265.28        253.34         5.43 o
   2   4  23        357.08        321.71         6.81 o
   3   4  23        203.53        199.74         6.81 o
   4   4  23        145.34        148.23         7.24 o
   5   4  23         25.18         16.44         4.97 o
  -4   5  23         65.69         63.38         8.18 o
  -3   5  23         12.26         10.84         4.79 o
  -2   5  23        103.91        108.05         6.47 o
  -1   5  23          4.87          5.08         1.48 o
   0   5  23         22.04         19.13         2.27 o
   1   5  23          4.94          5.44         2.03 o
   2   5  23        103.78        102.57         5.19 o
   3   5  23         12.42         11.28         3.31 o
   4   5  23         65.52         58.34         6.69 o
  -3   6  23        151.72        152.45         9.59 o
  -2   6  23        122.45        113.98         8.20 o
  -1   6  23         10.06         10.96         3.34 o
   0   6  23         77.00         68.60         3.84 o
   1   6  23         10.11         16.70         2.90 o
   2   6  23        122.81        124.44         6.75 o
   3   6  23        151.32        150.85         7.42 o
   0   7  23          5.73          6.59         3.81 o
   0   0  24       1313.86       1306.23        18.20 o
   1   0  24        742.83        720.75         9.94 o
   2   0  24        909.01        919.07        12.95 o
   3   0  24        288.08        252.07         5.98 o
   4   0  24        672.62        654.86        11.58 o
   5   0  24         98.99        113.15         3.74 o
   6   0  24          1.71          3.90         2.82 o
  -6   1  24        327.65        313.46        11.32 o
  -5   1  24         10.42          3.00         2.33 o
  -4   1  24        181.45        182.21         7.14 o
  -3   1  24         91.74         88.35         2.97 o
  -2   1  24        484.57        477.85         8.36 o
  -1   1  24         78.59         80.59         3.10 o
   0   1  24        806.31        795.36        10.01 o
   1   1  24         78.35         82.68         3.10 o
   2   1  24        483.39        480.13         7.29 o
   3   1  24         90.75         89.91         4.11 o
   4   1  24        182.11        175.74         6.38 o
   5   1  24         10.47          5.62         2.69 o
   6   1  24        328.21        313.18        13.63 o
  -6   2  24         16.84         17.13         4.82 o
  -5   2  24          4.35         -1.55         1.55 o
  -4   2  24         13.12         15.90         3.95 o
  -3   2  24        559.04        540.90        10.93 o
  -2   2  24         42.43         49.59         2.83 o
  -1   2  24         57.25         49.33         2.43 o
   0   2  24         65.73         61.80         2.80 o
   1   2  24         56.99         49.46         2.11 o
   2   2  24         42.34         49.18         2.82 o
   3   2  24        558.86        529.21         9.06 o
   4   2  24         13.24         12.71         3.50 o
   5   2  24          4.33          4.57         2.47 o
   6   2  24         16.78         23.45         3.66 o
  -5   3  24        134.44        132.90         7.86 o
  -4   3  24          4.92          8.24         2.17 o
  -3   3  24         23.41         27.65         4.12 o
  -2   3  24         88.23         90.81         4.08 o
  -1   3  24        256.10        246.83         6.20 o
   0   3  24        123.53        133.76         4.29 o
   1   3  24        256.12        244.56         5.29 o
   2   3  24         88.22         85.27         4.02 o
   3   3  24         23.31         24.63         2.87 o
   4   3  24          4.90          5.00         2.06 o
   5   3  24        134.73        139.13         8.63 o
  -5   4  24         41.62         65.31         9.14 o
  -4   4  24        266.94        259.04         9.74 o
  -3   4  24        110.75        125.54         9.68 o
  -2   4  24         28.25         27.69         3.58 o
  -1   4  24        295.28        292.94         7.45 o
   0   4  24         24.67         31.31         2.32 o
   1   4  24        295.59        289.06         6.59 o
   2   4  24         28.17         31.81         2.97 o
   3   4  24        111.18        121.39         6.10 o
   4   4  24        266.91        253.83         8.49 o
   5   4  24         41.44         61.34         7.01 o
  -4   5  24         25.82         28.53         8.37 o
  -3   5  24        170.22        171.17        10.17 o
  -2   5  24        168.32        175.06         8.72 o
  -1   5  24         57.95         69.87         3.52 o
   0   5  24         15.66         20.69         2.55 o
   1   5  24         57.75         68.76         4.85 o
   2   5  24        168.05        167.59         6.02 o
   3   5  24        170.11        173.21         6.77 o
   4   5  24         25.93         27.96         4.27 o
  -3   6  24        240.03        231.16        11.00 o
  -2   6  24         43.22         45.19         4.63 o
  -1   6  24         73.95         86.72         6.78 o
   0   6  24        215.52        223.83         7.12 o
   1   6  24         74.44         89.96         5.67 o
   2   6  24         43.25         41.01         4.51 o
   3   6  24        239.76        230.85         8.51 o
   1   0  25       1250.15       1227.17        15.31 o
   2   0  25        526.32        510.57         9.02 o
   3   0  25       1110.53       1068.31        14.15 o
   4   0  25        152.04        126.81         5.01 o
   5   0  25        203.01        230.78         6.45 o
   6   0  25        138.55        138.28        12.35 o
  -6   1  25         54.79         53.12         5.94 o
  -5   1  25         87.94        105.65        11.26 o
  -4   1  25          9.17         11.88         2.49 o
  -3   1  25        590.03        555.29         8.13 o
  -2   1  25        192.01        166.82         5.16 o
  -1   1  25        257.02        254.86         5.14 o
   0   1  25         33.51         37.93         2.02 o
   1   1  25        257.19        249.07         5.51 o
   2   1  25        192.56        166.39         4.24 o
   3   1  25        590.50        551.02         9.86 o
   4   1  25          9.14          4.15         1.84 o
   5   1  25         88.02        101.88         5.74 o
   6   1  25         54.64         67.54         5.33 o
  -5   2  25         21.08         19.82         4.86 o
  -4   2  25         96.30         86.91         7.84 o
  -3   2  25        212.51        197.72         8.19 o
  -2   2  25        538.81        513.27         9.91 o
  -1   2  25        230.35        227.86         6.37 o
   0   2  25        462.17        476.76         7.25 o
   1   2  25        231.47        221.78         4.05 o
   2   2  25        538.99        530.33         9.44 o
   3   2  25        212.48        193.62         5.88 o
   4   2  25         96.96        106.01         5.92 o
   5   2  25         20.93         15.78         2.66 o
  -5   3  25         73.63        102.08         8.34 o
  -4   3  25         18.39         25.79         4.44 o
  -3   3  25          9.90         17.63         3.23 o
  -2   3  25        239.10        223.72         7.05 o
  -1   3  25        216.97        221.57         5.53 o
   0   3  25         97.20         86.88         3.42 o
   1   3  25        217.64        221.74         4.76 o
   2   3  25        239.07        221.15         5.88 o
   3   3  25          9.96          8.32         1.97 o
   4   3  25         18.23         16.75         2.36 o
   5   3  25         73.58         88.54         6.72 o
  -5   4  25         29.42         35.12         4.89 o
  -4   4  25        293.29        304.96        12.89 o
  -3   4  25         71.36         82.24         6.97 o
  -2   4  25         44.66         45.89         3.26 o
  -1   4  25        305.94        293.52         8.29 o
   0   4  25        393.32        363.04         7.54 o
   1   4  25        306.34        283.52         6.38 o
   2   4  25         44.75         45.67         3.52 o
   3   4  25         71.18         78.98         8.46 o
   4   4  25        293.41        273.06         9.12 o
   5   4  25         29.45         38.18         5.75 o
  -4   5  25         94.29        102.51         9.35 o
  -3   5  25        341.03        330.16        13.77 o
  -2   5  25        355.76        363.20        12.25 o
  -1   5  25         37.08         40.99         3.48 o
   0   5  25          1.25         -1.27         2.19 o
   1   5  25         37.15         30.23         3.23 o
   2   5  25        355.91        348.88         9.34 o
   3   5  25        341.23        345.62        10.39 o
   4   5  25         94.43         98.36         7.73 o
  -2   6  25         86.47         88.67         6.27 o
  -1   6  25        143.18        159.68         9.11 o
   0   6  25        162.66        175.65         6.11 o
   1   6  25        143.01        151.79         7.07 o
   2   6  25         86.41         95.49         6.02 o
   0   0  26       2501.31       2410.80        31.24 o
   1   0  26          8.32         21.86         1.88 o
   2   0  26       1019.99       1056.44        15.65 o
   3   0  26         45.20         59.64         4.76 o
   4   0  26        628.65        629.37        12.22 o
   5   0  26         22.68         28.09         4.33 o
   6   0  26         85.03         92.49         9.26 o
  -6   1  26         12.74          8.05         4.17 o
  -5   1  26        201.37        197.97         8.38 o
  -4   1  26         24.18         18.72         3.24 o
  -3   1  26        190.48        192.79         4.51 o
  -2   1  26        204.15        176.10         5.00 o
  -1   1  26        386.87        368.13         7.69 o
   0   1  26         26.39         35.34         2.02 o
   1   1  26        387.21        377.28         7.70 o
   2   1  26        204.71        179.27         5.14 o
   3   1  26        190.62        189.16         5.78 o
   4   1  26         24.24         21.84         2.78 o
   5   1  26        201.77        210.84         8.82 o
   6   1  26         12.64         17.44         5.08 o
  -5   2  26        167.71        173.26         8.35 o
  -4   2  26        264.25        256.27        11.38 o
  -3   2  26         40.53         65.14         5.07 o
  -2   2  26        326.20        321.92         7.57 o
  -1   2  26        332.57        304.32         7.34 o
   0   2  26        879.60        872.99        10.65 o
   1   2  26        333.09        299.00         6.01 o
   2   2  26        325.65        310.59         6.58 o
   3   2  26         40.53         61.20         3.89 o
   4   2  26        264.09        248.94         8.09 o
   5   2  26        167.57        179.07         7.13 o
  -5   3  26        159.02        159.69         8.39 o
  -4   3  26         11.86         21.09         4.60 o
  -3   3  26        141.53        131.17         8.31 o
  -2   3  26          1.09          1.88         1.67 o
  -1   3  26         80.94         81.51         3.98 o
   0   3  26         65.09         54.05         2.94 o
   1   3  26         81.17         83.29         3.29 o
   2   3  26          1.10          0.45         1.53 o
   3   3  26        142.04        136.45         5.99 o
   4   3  26         11.91         17.37         3.26 o
   5   3  26        159.01        169.62         9.19 o
  -4   4  26        259.18        264.00        10.93 o
  -3   4  26        151.07        152.61         9.61 o
  -2   4  26        182.01        178.85         6.14 o
  -1   4  26        385.24        371.80         9.24 o
   0   4  26        101.10         99.16         4.41 o
   1   4  26        385.19        376.90         8.33 o
   2   4  26        181.19        178.27         6.72 o
   3   4  26        150.87        128.07         7.01 o
   4   4  26        258.81        267.46         9.17 o
  -3   5  26        131.82        133.80        10.51 o
  -2   5  26         47.44         54.88         4.21 o
  -1   5  26         49.95         50.66         4.03 o
   0   5  26          8.08         11.24         2.92 o
   1   5  26         49.86         45.22         3.77 o
   2   5  26         47.35         53.15         4.14 o
   3   5  26        131.86        143.01         8.02 o
  -2   6  26         80.57         91.95         6.37 o
  -1   6  26         35.76         32.24         5.18 o
   0   6  26         59.81         79.76         4.55 o
   1   6  26         35.82         48.33         4.56 o
   2   6  26         80.57         83.29         8.94 o
   1   0  27       1076.10       1019.80        14.14 o
   2   0  27        384.28        410.12         8.87 o
   3   0  27        263.82        250.55         7.23 o
   4   0  27          0.20         -0.31         2.07 o
   5   0  27         33.50         26.36         4.97 o
  -5   1  27        128.93        129.49         8.10 o
  -4   1  27         59.56         51.41        11.71 o
  -3   1  27        171.84        182.71         6.59 o
  -2   1  27         67.71         73.69         2.60 o
  -1   1  27         45.86         47.95         2.43 o
   0   1  27       1468.87       1411.86        14.97 o
   1   1  27         46.08         39.56         2.67 o
   2   1  27         67.72         67.68         3.62 o
   3   1  27        172.15        181.70         5.35 o
   4   1  27         59.42         51.35         4.06 o
   5   1  27        129.06        146.32         7.65 o
  -5   2  27        211.25        225.83        10.35 o
  -4   2  27         77.73         79.76         5.77 o
  -3   2  27       1377.65       1321.21        28.68 o
  -2   2  27        257.01        263.83         8.56 o
  -1   2  27        417.83        413.45         8.23 o
   0   2  27         32.66         31.61         2.12 o
   1   2  27        417.93        398.38         7.34 o
   2   2  27        257.09        243.30         5.93 o
   3   2  27       1377.75       1351.95        17.99 o
   4   2  27         77.59         79.80         5.33 o
   5   2  27        211.46        213.12        10.04 o
  -5   3  27         95.15         99.92         8.42 o
  -4   3  27        291.30        300.42        10.67 o
  -3   3  27         47.40         51.06         6.00 o
  -2   3  27        248.75        259.62         9.97 o
  -1   3  27        417.42        421.82        10.06 o
   0   3  27        814.13        758.17        11.25 o
   1   3  27        417.17        411.42         7.32 o
   2   3  27        249.02        242.52         6.45 o
   3   3  27         47.36         50.47         4.45 o
   4   3  27        291.02        290.69         8.96 o
   5   3  27         94.88        101.16         6.58 o
  -4   4  27         64.99        102.20         8.98 o
  -3   4  27        173.43        175.76         8.19 o
  -2   4  27         28.42         34.85         3.54 o
  -1   4  27        390.53        375.72         9.65 o
   0   4  27       1012.16        945.22        15.22 o
   1   4  27        389.88        386.79         8.33 o
   2   4  27         28.37         33.64         3.96 o
   3   4  27        174.08        157.88        10.35 o
   4   4  27         64.83         85.60         6.19 o
  -3   5  27         40.60         43.09         6.08 o
  -2   5  27         77.84         89.94         7.79 o
  -1   5  27        266.26        257.54         7.39 o
   0   5  27         67.00         63.20         5.07 o
   1   5  27        266.39        260.19         8.41 o
   2   5  27         78.14         97.21         5.25 o
   3   5  27         40.30         35.91         3.91 o
  -2   6  27         73.67         72.28         6.29 o
  -1   6  27         96.21         90.56         7.29 o
   0   6  27         52.52         24.82         5.21 o
   1   6  27         96.11        109.02         6.32 o
   2   6  27         73.79         91.57         9.26 o
   0   0  28       1284.98       1276.50        20.73 o
   1   0  28          3.27          5.83         2.25 o
   2   0  28         76.12         79.24         3.98 o
   3   0  28        278.93        272.90         6.99 o
   4   0  28        366.50        330.27        12.07 o
   5   0  28         70.98         73.98         7.83 o
  -5   1  28         43.66         55.83         6.35 o
  -4   1  28        392.88        366.89        15.25 o
  -3   1  28        461.08        424.41         9.97 o
  -2   1  28        297.81        281.51        10.44 o
  -1   1  28         90.01         91.50         3.31 o
   0   1  28         27.30         48.12         2.90 o
   1   1  28         89.85         89.39         3.65 o
   2   1  28        298.27        286.86         6.20 o
   3   1  28        461.23        407.98         9.58 o
   4   1  28        392.50        373.36        13.14 o
   5   1  28         43.45         57.92         7.44 o
  -5   2  28         13.93         17.81         3.74 o
  -4   2  28        235.12        228.62        12.52 o
  -3   2  28        120.60        117.69         7.27 o
  -2   2  28        373.81        372.89        12.00 o
  -1   2  28         38.32         40.30         2.90 o
   0   2  28        255.13        250.00         5.65 o
   1   2  28         38.39         37.82         2.64 o
   2   2  28        373.84        346.78         7.43 o
   3   2  28        120.62        116.03         5.15 o
   4   2  28        234.92        224.74         8.36 o
   5   2  28         14.10         13.85         5.20 o
  -5   3  28         28.71         33.30         6.08 o
  -4   3  28         99.40        117.10         9.69 o
  -3   3  28        428.67        416.36        14.51 o
  -2   3  28         37.53         37.14         3.49 o
  -1   3  28        670.92        639.16        16.07 o
   0   3  28        754.66        678.36        11.84 o
   1   3  28        671.30        642.92        10.14 o
   2   3  28         37.67         48.03         3.98 o
   3   3  28        428.41        410.47        10.18 o
   4   3  28         99.21        113.44         6.07 o
   5   3  28         28.71         17.81         3.94 o
  -4   4  28         24.10         28.10         5.02 o
  -3   4  28         31.17         34.24         4.62 o
  -2   4  28         97.58        109.04         5.24 o
  -1   4  28        659.33        649.19        12.84 o
   0   4  28          1.39          1.85         1.67 o
   1   4  28        658.92        648.54        11.51 o
   2   4  28         97.97        100.25         4.97 o
   3   4  28         31.35         40.83         3.90 o
   4   4  28         24.01         23.55         4.99 o
  -3   5  28         15.32         15.27         4.79 o
  -2   5  28        120.93        136.31         5.17 o
  -1   5  28         17.20         19.79         2.85 o
   0   5  28        138.38        156.45         6.19 o
   1   5  28         16.85         18.46         3.07 o
   2   5  28        121.01        135.72         6.42 o
   3   5  28         15.45         29.60         3.67 o
  -1   6  28         94.42        101.68         7.97 o
   0   6  28         11.65          9.02         3.10 o
   1   6  28         94.85        108.45         8.52 o
   1   0  29          8.37         14.67         2.54 o
   2   0  29         91.56         87.43         4.84 o
   3   0  29          4.46          5.56         2.39 o
   4   0  29          0.15          7.93         2.75 o
   5   0  29         47.00         47.19         6.42 o
  -5   1  29        146.56        145.59        12.03 o
  -4   1  29        109.49         99.52         8.57 o
  -3   1  29        150.98        154.79         5.85 o
  -2   1  29        413.87        363.71        17.33 o
  -1   1  29       1221.92       1161.48        14.27 o
   0   1  29         22.20         30.39         1.98 o
   1   1  29       1222.04       1157.22        15.37 o
   2   1  29        413.65        381.38         7.59 o
   3   1  29        151.19        160.23         5.61 o
   4   1  29        109.29        111.85        13.44 o
   5   1  29        146.70        144.83         7.28 o
  -5   2  29        147.98        159.05        12.85 o
  -4   2  29         82.20         90.47         5.46 o
  -3   2  29         84.52         88.10         6.62 o
  -2   2  29        114.00         96.52         5.40 o
  -1   2  29        790.44        751.78        12.82 o
   0   2  29         12.64         19.60         1.84 o
   1   2  29        790.39        745.63        14.20 o
   2   2  29        113.78        105.48         4.57 o
   3   2  29         84.67         95.43         5.76 o
   4   2  29         82.41         88.30         5.19 o
   5   2  29        148.14        161.55         9.31 o
  -4   3  29         11.03         22.44         3.93 o
  -3   3  29        105.59        100.24         7.97 o
  -2   3  29        166.40        175.49         6.75 o
  -1   3  29        277.62        274.46         8.31 o
   0   3  29        980.45       1009.62        15.43 o
   1   3  29        277.27        274.54         7.34 o
   2   3  29        166.85        170.46         6.47 o
   3   3  29        105.60         97.98         5.72 o
   4   3  29         11.09         12.56         4.10 o
  -4   4  29         80.11        108.50        10.02 o
  -3   4  29         75.32         96.40         5.81 o
  -2   4  29         30.30         33.76         3.54 o
  -1   4  29          3.05          6.94         1.95 o
   0   4  29         34.97         54.38         4.10 o
   1   4  29          3.06          1.86         2.35 o
   2   4  29         30.35         36.70         3.51 o
   3   4  29         75.56         80.80         5.72 o
   4   4  29         80.28         95.16         6.90 o
  -3   5  29         57.72         80.40         8.02 o
  -2   5  29         28.62         44.39         5.79 o
  -1   5  29          1.84          6.55         2.71 o
   0   5  29          0.22          5.76         2.02 o
   1   5  29          1.87          4.03         2.29 o
   2   5  29         28.68         42.25         4.38 o
   3   5  29         57.52         64.77         5.61 o
   0   6  29        153.55        174.20        11.46 o
   0   0  30        474.40        450.21        10.27 o
   1   0  30        295.27        275.17         6.88 o
   2   0  30        446.88        437.92        10.72 o
   3   0  30          4.93         11.75         2.68 o
   4   0  30        115.65        128.21         6.11 o
   5   0  30          2.93          7.83         3.78 o
  -5   1  30         70.22         82.22         8.74 o
  -4   1  30          8.14         15.80         4.09 o
  -3   1  30        248.48        219.10         9.63 o
  -2   1  30        555.67        530.32        13.62 o
  -1   1  30        150.67        172.26         4.94 o
   0   1  30        513.06        517.04         8.09 o
   1   1  30        150.31        175.96         5.47 o
   2   1  30        555.28        539.80        10.19 o
   3   1  30        248.27        216.41         7.20 o
   4   1  30          8.09          8.10         4.20 o
   5   1  30         70.24         70.43         7.11 o
  -5   2  30         50.54         42.46         5.48 o
  -4   2  30        132.56        128.05         7.00 o
  -3   2  30        103.10        110.77         8.66 o
  -2   2  30         38.71         48.06         3.96 o
  -1   2  30        173.30        177.66         6.37 o
   0   2  30        100.51        104.13         4.32 o
   1   2  30        173.60        179.28         6.10 o
   2   2  30         38.76         50.32         3.88 o
   3   2  30        102.88        109.79         5.20 o
   4   2  30        132.90        132.05         6.99 o
   5   2  30         50.73         44.27         5.43 o
  -4   3  30        144.66        125.09        10.06 o
  -3   3  30        240.05        241.86        11.04 o
  -2   3  30         67.48         73.20         4.80 o
  -1   3  30        673.28        639.70        13.60 o
   0   3  30         43.46         41.96         3.19 o
   1   3  30        673.35        638.72        12.52 o
   2   3  30         67.05         62.97         4.52 o
   3   3  30        239.96        229.10         7.56 o
   4   3  30        144.92        131.04         7.01 o
  -3   4  30        141.39        158.45         8.61 o
  -2   4  30         13.25         21.88         2.85 o
  -1   4  30        116.45        125.27         5.85 o
   0   4  30        197.66        183.44         6.71 o
   1   4  30        116.41        113.05         5.31 o
   2   4  30         13.32          8.56         2.90 o
   3   4  30        141.14        145.72         8.10 o
  -2   5  30        285.51        297.32         8.03 o
  -1   5  30         53.50         62.96         5.30 o
   0   5  30         17.74         23.15         3.03 o
   1   5  30         53.43         53.40         5.02 o
   2   5  30        285.11        284.06         8.88 o
   1   0  31         56.57         50.33         3.50 o
   2   0  31         60.55         66.44         4.83 o
   3   0  31        120.11        125.23         8.69 o
   4   0  31         59.92         50.13         5.01 o
   5   0  31         82.43         83.26         7.75 o
  -5   1  31         36.06         38.01         6.18 o
  -4   1  31        188.11        220.35        10.29 o
  -3   1  31        384.35        364.00        11.22 o
  -2   1  31         60.86         72.55         5.48 o
  -1   1  31        422.42        409.57         8.15 o
   0   1  31         38.07         48.56         2.85 o
   1   1  31        422.40        408.82         8.82 o
   2   1  31         60.78         61.70         4.18 o
   3   1  31        384.59        355.91         9.51 o
   4   1  31        188.61        218.52         7.93 o
   5   1  31         36.40         50.15         6.29 o
  -4   2  31        180.82        183.37         9.30 o
  -3   2  31        190.19        218.41        11.09 o
  -2   2  31        138.23        118.30         5.18 o
  -1   2  31        635.28        565.01        13.35 o
   0   2  31         27.23         28.90         2.51 o
   1   2  31        636.02        591.10        12.89 o
   2   2  31        137.81        121.87         6.08 o
   3   2  31        189.88        199.13         7.54 o
   4   2  31        180.44        171.76         7.70 o
  -4   3  31         46.75         44.21         5.26 o
  -3   3  31         38.14         50.95         4.75 o
  -2   3  31          4.73         11.67         3.22 o
  -1   3  31        209.94        196.90         6.74 o
   0   3  31         33.82         39.50         3.08 o
   1   3  31        209.85        209.36         9.03 o
   2   3  31          4.83          5.64         3.42 o
   3   3  31         37.94         49.85         5.29 o
   4   3  31         46.80         48.25         5.06 o
  -3   4  31        125.45        136.57        13.18 o
  -2   4  31         21.67         24.17         3.39 o
  -1   4  31        257.07        263.89         8.64 o
   0   4  31        138.01        128.27         6.13 o
   1   4  31        257.29        274.33         8.20 o
   2   4  31         21.49         22.50         3.74 o
   3   4  31        125.81        136.07         8.22 o
  -2   5  31        234.44        257.91        11.31 o
  -1   5  31          5.90          7.54         3.66 o
   0   5  31         67.30         73.42         5.95 o
   1   5  31          5.89          8.06         2.52 o
   2   5  31        234.93        246.77         8.77 o
   0   0  32        130.19        119.64         5.72 o
   1   0  32         33.72         36.13         3.23 o
   2   0  32         38.94         46.67         4.73 o
   3   0  32         10.31          9.85         3.01 o
   4   0  32         40.42         44.99         3.68 o
  -4   1  32        120.60        110.13        10.79 o
  -3   1  32         19.23         24.84         2.69 o
  -2   1  32         51.65         53.64         5.39 o
  -1   1  32         68.48         92.12         3.55 o
   0   1  32        197.10        183.94         4.76 o
   1   1  32         68.48         88.07         5.54 o
   2   1  32         51.54         48.85         4.39 o
   3   1  32         18.88         12.47         3.24 o
   4   1  32        120.59        118.43         6.70 o
  -4   2  32        102.41        105.98        10.83 o
  -3   2  32        209.62        200.54         4.57 o
  -2   2  32        499.36        489.99        11.25 o
  -1   2  32        111.02        119.34         5.19 o
   0   2  32          9.17         10.74         1.71 o
   1   2  32        111.46        129.40         8.48 o
   2   2  32        499.24        486.16        10.60 o
   3   2  32        209.42        217.94         7.67 o
   4   2  32        102.15         84.84         6.10 o
  -4   3  32         82.05         77.94         7.75 o
  -3   3  32          1.14          9.59         3.18 o
  -2   3  32         28.54         37.82         3.52 o
  -1   3  32         21.82         19.49         2.86 o
   0   3  32          0.67          4.77         1.69 o
   1   3  32         21.83         13.06         2.45 o
   2   3  32         28.63         26.27         4.95 o
   3   3  32          1.10          0.50         2.41 o
   4   3  32         81.99         82.86         7.01 o
  -3   4  32          0.65          2.46         3.51 o
  -2   4  32         95.97        106.77         5.93 o
  -1   4  32         97.13        123.38         6.33 o
   0   4  32          0.32          0.73         2.78 o
   1   4  32         97.13        106.66         5.69 o
   2   4  32         95.89        100.73         7.61 o
   3   4  32          0.70          9.04         3.99 o
  -1   5  32        114.79        150.87         7.72 o
   0   5  32          3.28          3.58         3.03 o
   1   5  32        115.04        138.26         7.59 o
   1   0  33        314.10        271.79         9.66 o
   2   0  33        107.84         90.70         6.12 o
   3   0  33        119.40        104.60         5.45 o
   4   0  33          9.60         16.34         2.63 o
  -4   1  33        266.08        280.74        15.27 o
  -3   1  33         30.44         36.99         3.90 o
  -2   1  33         10.15         20.84         3.82 o
  -1   1  33         19.45         23.65         2.05 o
   0   1  33        140.65        155.46         4.33 o
   1   1  33         19.34         27.42         3.31 o
   2   1  33         10.14         13.23         3.77 o
   3   1  33         30.40         31.04         3.57 o
   4   1  33        266.34        289.22         9.35 o
  -4   2  33        127.73        149.80         7.04 o
  -3   2  33        118.56        122.68         6.27 o
  -2   2  33         34.43         42.48         4.05 o
  -1   2  33        101.60        105.02         5.06 o
   0   2  33          4.65          6.62         2.05 o
   1   2  33        101.42         96.42         6.34 o
   2   2  33         34.48         40.31         3.28 o
   3   2  33        119.17        125.81         6.13 o
   4   2  33        128.10        134.62         7.70 o
  -3   3  33          4.52         13.86         4.43 o
  -2   3  33         26.18         25.87         4.07 o
  -1   3  33        119.62        128.88         5.95 o
   0   3  33        147.39        153.49         6.58 o
   1   3  33        119.94        127.11         6.60 o
   2   3  33         26.24         19.83         7.29 o
   3   3  33          4.50          1.00         2.40 o
  -2   4  33         34.48         45.48         4.16 o
  -1   4  33         48.86         52.27         4.03 o
   0   4  33         39.48         59.89         4.55 o
   1   4  33         48.65         47.64         4.98 o
   2   4  33         34.33         32.69         4.65 o
   0   5  33         39.83         58.74         7.25 o
   0   0  34        977.14        982.69        20.59 o
   1   0  34          2.89         12.63         2.86 o
   2   0  34         65.78         46.42         4.63 o
   3   0  34        117.56        125.41         5.82 o
   4   0  34         36.92         25.80         3.67 o
  -4   1  34          2.65         -1.48         3.92 o
  -3   1  34         19.54         20.89         2.78 o
  -2   1  34         74.83         76.44         5.69 o
  -1   1  34        474.15        442.67         8.50 o
   0   1  34         59.75         61.77         3.47 o
   1   1  34        473.47        449.95        11.44 o
   2   1  34         74.75         71.63         4.81 o
   3   1  34         19.49         22.19         3.80 o
   4   1  34          2.67         10.44         4.31 o
  -4   2  34        155.38        180.21        10.94 o
  -3   2  34        121.21        120.82         3.58 o
  -2   2  34        383.67        385.58        11.77 o
  -1   2  34        117.27        129.77         5.39 o
   0   2  34        406.95        389.27         7.79 o
   1   2  34        117.07        144.03         8.56 o
   2   2  34        383.82        372.26         9.46 o
   3   2  34        121.12        119.43         6.33 o
   4   2  34        155.16        149.09         7.86 o
  -3   3  34         93.42         96.73         8.87 o
  -2   3  34        102.19        112.98         6.81 o
  -1   3  34        133.60        131.08         5.81 o
   0   3  34         15.16         21.52         3.50 o
   1   3  34        133.46        109.94         6.69 o
   2   3  34        102.15        114.95         7.27 o
   3   3  34         93.41         91.16         6.96 o
  -2   4  34         53.12         43.96         4.81 o
  -1   4  34         17.50         22.93         3.17 o
   0   4  34        123.63        142.59         6.37 o
   1   4  34         17.51         21.55         4.56 o
   2   4  34         53.43         52.41         5.73 o
   1   0  35          0.10         -0.34         2.18 o
   2   0  35          3.33          5.57         2.99 o
   3   0  35         70.43         69.06         5.18 o
   4   0  35          0.41          0.13         3.39 o
  -4   1  35         17.67         25.28         4.57 o
  -3   1  35          6.02         11.63         2.39 o
  -2   1  35         68.91         70.23         7.21 o
  -1   1  35         15.40         14.74         3.32 o
   0   1  35        263.07        308.08         6.97 o
   1   1  35         15.35         25.38         3.23 o
   2   1  35         69.12         53.74         5.14 o
   3   1  35          6.03         11.35         3.02 o
   4   1  35         17.71         15.18         3.81 o
  -3   2  35        156.80        197.13         5.72 o
  -2   2  35          3.02          9.49         4.11 o
  -1   2  35         36.59         54.80         3.71 o
   0   2  35          6.83          9.26         3.14 o
   1   2  35         36.50         40.48         4.70 o
   2   2  35          3.00          9.92         2.32 o
   3   2  35        156.89        181.90         8.08 o
  -3   3  35         14.14         18.00         5.09 o
  -2   3  35        238.12        250.18         7.28 o
  -1   3  35         49.32         57.77         3.91 o
   0   3  35         93.70        111.45         5.31 o
   1   3  35         49.38         60.90         4.98 o
   2   3  35        238.54        255.74        10.37 o
   3   3  35         14.14         13.92         5.27 o
  -1   4  35         12.02         16.21         4.06 o
   0   4  35         11.81         24.54         3.79 o
   1   4  35         12.08         12.12         3.82 o
   0   0  36          4.34         12.27         6.27 o
   1   0  36         13.45         11.35         3.03 o
   2   0  36          0.53         -1.37         2.66 o
   3   0  36         41.51         42.46         4.68 o
  -3   1  36         48.44         60.96         4.46 o
  -2   1  36         23.06         20.40         4.12 o
  -1   1  36         49.29         57.79         4.42 o
   0   1  36         78.81         88.56         4.21 o
   1   1  36         49.02         41.85         4.34 o
   2   1  36         23.26         34.74         3.47 o
   3   1  36         48.52         48.36         4.70 o
  -3   2  36        303.85        332.30        10.95 o
  -2   2  36         87.24         87.56         3.87 o
  -1   2  36         18.23         30.17         2.57 o
   0   2  36         29.55         36.91         4.11 o
   1   2  36         18.34         27.76         3.88 o
   2   2  36         87.23         96.93         6.27 o
   3   2  36        304.26        328.55        10.38 o
  -2   3  36        217.98        244.08         9.09 o
  -1   3  36         74.23         86.92         4.76 o
   0   3  36          1.64         11.66         3.57 o
   1   3  36         74.16         78.67         5.83 o
   2   3  36        218.17        242.95         9.64 o
  -1   4  36         58.99         78.17         6.43 o
   0   4  36        217.26        251.29         8.59 o
   1   4  36         58.88         81.65         7.40 o
   1   0  37        222.84        237.30         8.53 o
   2   0  37          1.91         10.72         2.88 o
   3   0  37         30.37         27.14         3.76 o
  -3   1  37         26.82         34.92         7.18 o
  -2   1  37          9.52          7.90         3.01 o
  -1   1  37         37.83         49.74         4.24 o
   0   1  37          1.49          0.58         2.33 o
   1   1  37         37.85         48.89         4.58 o
   2   1  37          9.53          9.68         2.85 o
   3   1  37         26.66         35.67         4.00 o
  -2   2  37        197.71        245.71         7.49 o
  -1   2  37         49.91         74.09         4.33 o
   0   2  37         78.92         75.37         3.52 o
   1   2  37         49.62         72.04         9.45 o
   2   2  37        197.68        221.77         8.87 o
  -2   3  37        178.85        194.97         6.57 o
  -1   3  37          5.48          4.39         2.94 o
   0   3  37        409.78        387.75         8.32 o
   1   3  37          5.50          5.86         3.29 o
   2   3  37        178.92        181.01         9.31 o
   0   0  38        548.24        560.08        13.46 o
   1   0  38        179.16        204.74        10.29 o
   2   0  38        394.98        387.14        11.38 o
   3   0  38        179.35        204.59         8.15 o
  -2   1  38        145.27        145.32         8.57 o
  -1   1  38         59.87         87.34         9.17 o
   0   1  38         71.08         69.99         5.52 o
   1   1  38         59.77         73.68         5.39 o
   2   1  38        145.47        157.39         7.39 o
  -2   2  38         51.34         61.09         5.24 o
  -1   2  38        153.76        185.71         8.47 o
   0   2  38          0.32         -0.20         2.59 o
   1   2  38        154.20        183.50         9.10 o
   2   2  38         51.38         56.94         5.45 o
  -1   3  38        117.10        133.91         8.95 o
   0   3  38          6.75         25.25         4.49 o
   1   3  38        117.06        121.46         7.67 o
   1   0  39          0.19          5.50         2.48 o
   2   0  39         11.44         12.67         3.52 o
  -2   1  39        177.35        215.70        11.85 o
  -1   1  39         30.18         34.76         5.41 o
   0   1  39         15.94         28.57         5.64 o
   1   1  39         30.41         28.50         4.82 o
   2   1  39        177.81        217.64        10.44 o
  -1   2  39         74.64         81.95         4.88 o
   0   2  39         25.68         44.70         4.78 o
   1   2  39         75.08         71.94         6.14 o
   0   0  40         26.81         45.65         4.53 o
   1   0  40          0.04         -1.93         2.68 o
  -1   1  40         47.31         73.34         5.24 o
   0   1  40        174.03        193.70         8.65 o
   1   1  40         47.47         54.57         4.83 o
   0   2  40         88.85        113.65         6.77 o
   1   0  41          2.70         -4.34         4.38 o
   0   1  41         16.57         30.41         4.01 o
                                                
